# Supplementary material for: New insights into cheddar cheese microbiota-metabolome relationships revealed by integrative analysis of multi-omics data
Source: Sci Rep. 2020 Feb 21;10:3164. doi: 10.1038/s41598-020-59617-9 (PMC7035325; doi:10.1038/s41598-020-59617-9)
Supplement: Supplementary file 2 — Dataset 1. [file 41598_2020_59617_MOESM2_ESM.xlsx]

## Sheet: Sheet1
New insights into cheddar cheese microbiota-metabolome relationships revealed by integrative analysis of multi-omics data
Roya Afshari, Christopher J. Pillidge, Elizabeth Read, Simone Rochfort, Daniel A. Dias, Andrew Mark Osborn, Harsharn Gill *
Dataset S1.The list of OTU and associated genus correlated with GC/MS metabolites for the core data
GC	Class of compounds	Associated OUT		Phylum	class	Order	Family	Genus	Species	Sim-Score	P Value	Q value
Pro	AA	OTU_182	Bacteria	Firmicutes	Bacilli	Lactobacillales	NA	NA	NA	0.974487	1.47329e-06	0.0316093
Pro	AA	OTU_124	Bacteria	Firmicutes	Bacilli	Lactobacillales	Lactobacillaceae	Lactobacillus	Lactobacillus_rhamnosus_(T)_JCM_1136_(D16552)	0.971862	4.97295e-06	0.0177823
Pglu	AA	OTU_222	Bacteria	Firmicutes	Bacilli	Lactobacillales	Lactobacillaceae	Lactobacillus	Lactobacillus_crispatus_(T)_ATCC33820_(AF257097)	0.970058	6.14761e-06	0.0146551
Glu	AA	OTU_222	Bacteria	Firmicutes	Bacilli	Lactobacillales	Lactobacillaceae	Lactobacillus	Lactobacillus_crispatus_(T)_ATCC33820_(AF257097)	0.965397	5.36952e-05	0.0311358
Pro	AA	OTU_3	Bacteria	Firmicutes	Bacilli	Lactobacillales	Lactobacillaceae	Lactobacillus	Lactobacillus_equicursoris_(T)_DI70_(AB290830)	0.958645	6.2098e-06	0.0133231
Pro	AA	OTU_4	Bacteria	Firmicutes	Bacilli	Lactobacillales	Lactobacillaceae	Lactobacillus	Lactobacillus_rhamnosus_(T)_JCM_1136_(D16552)	0.958572	5.15689e-06	0.01383
Pro	AA	OTU_89	Bacteria	Firmicutes	Bacilli	Lactobacillales	Lactobacillaceae	Lactobacillus	Lactobacillus_equicursoris_(T)_DI70_(AB290830)	0.955868	5.04096e-06	0.0154504
DANVA	AA	OTU_150	Bacteria	Firmicutes	Bacilli	Lactobacillales	Streptococcaceae	Streptococcus	Streptococcus_salivarius_(T)_ATCC_7073_(AY188352)	0.937999	1.45188e-05	0.0173056
Pro	AA	OTU_95	Bacteria	Firmicutes	Bacilli	Lactobacillales	Lactobacillaceae	Lactobacillus	Lactobacillus_delbrueckii_subsp._null_LMG_13136_(JX986966)	0.934342	6.45608e-06	0.0125922
Pro	AA	OTU_234	Bacteria	Firmicutes	Bacilli	Lactobacillales	Lactobacillaceae	Lactobacillus	Lactobacillus_rhamnosus_(T)_JCM_1136_(D16552)	0.933008	1.32769e-05	0.0167561
Pro	AA	OTU_200	Bacteria	Firmicutes	Bacilli	Lactobacillales	Lactobacillaceae	NA	NA	0.929322	1.10937e-05	0.0158676
Asp	AA	OTU_222	Bacteria	Firmicutes	Bacilli	Lactobacillales	Lactobacillaceae	Lactobacillus	Lactobacillus_crispatus_(T)_ATCC33820_(AF257097)	0.920725	7.60737e-05	0.0398086
Phe	AA	OTU_222	Bacteria	Firmicutes	Bacilli	Lactobacillales	Lactobacillaceae	Lactobacillus	Lactobacillus_crispatus_(T)_ATCC33820_(AF257097)	0.920356	0.000148856	0.0560295
DANVA	AA	OTU_72	Bacteria	Firmicutes	Bacilli	Lactobacillales	Streptococcaceae	Streptococcus	Streptococcus_salivarius_(T)_ATCC_7073_(AY188352)	0.919002	1.51042e-05	0.0170558
DANVA	AA	OTU_56	Bacteria	Firmicutes	Bacilli	Lactobacillales	Streptococcaceae	Streptococcus	Streptococcus_salivarius_(T)_ATCC_7073_(AY188352)	0.915081	7.09668e-06	0.0126882
DANVA	AA	OTU_58	Bacteria	Firmicutes	Bacilli	Lactobacillales	Streptococcaceae	Streptococcus	Streptococcus_salivarius_(T)_ATCC_7073_(AY188352)	0.91069	1.20382e-05	0.0161423
Glu	AA	OTU_6	Bacteria	Firmicutes	Bacilli	Lactobacillales	Lactobacillaceae	Lactobacillus	Lactobacillus_crispatus_(T)_ATCC33820_(AF257097)	0.910055	2.08528e-05	0.0203361
Pglu	AA	OTU_6	Bacteria	Firmicutes	Bacilli	Lactobacillales	Lactobacillaceae	Lactobacillus	Lactobacillus_crispatus_(T)_ATCC33820_(AF257097)	0.90865	5.15016e-05	0.0315703
Pip	AA	OTU_84	Bacteria	Firmicutes	Bacilli	Lactobacillales	Streptococcaceae	Lactococcus	Lactococcus_lactis_(T)_NCDO_607T_(AB100802)	0.905689	0.000106403	0.0485718
Orn	AA	OTU_41	Bacteria	Firmicutes	Bacilli	Lactobacillales	Streptococcaceae	Streptococcus	Streptococcus_porcinus_(T)_ATCC_43138_NCTC_10999_(AB002523)	0.905228	2.75818e-05	0.0219171
Urea	AA	OTU_133	Bacteria	Firmicutes	Bacilli	Lactobacillales	Streptococcaceae	Lactococcus	Lactococcus_lactis_(T)_NCDO_607T_(AB100802)	0.89274	0.000102062	0.0486605
Pglu	AA	OTU_172	Bacteria	Firmicutes	Bacilli	Lactobacillales	Lactobacillaceae	Lactobacillus	Lactobacillus_coryniformis_strain_DSM_20001_(M58813)	0.891953	1.10418e-05	0.0169214
Glu	AA	OTU_172	Bacteria	Firmicutes	Bacilli	Lactobacillales	Lactobacillaceae	Lactobacillus	Lactobacillus_coryniformis_strain_DSM_20001_(M58813)	0.878526	3.6472e-05	0.0260834
DANVA	AA	OTU_98	Bacteria	Firmicutes	Bacilli	Lactobacillales	Streptococcaceae	Streptococcus	Streptococcus_salivarius_(T)_ATCC_7073_(AY188352)	0.867602	3.77397e-05	0.0261194
Pro	AA	OTU_24	Bacteria	Firmicutes	Bacilli	Bacillales	Staphylococcaceae	Macrococcus	Macrococcus_caseolyticus_(T)_ATCC_13548_(=_MAFF_911387)_(D83359)	0.858937	6.0028e-05	0.0321973
DANVA	AA	OTU_2	Bacteria	Firmicutes	Bacilli	Lactobacillales	Streptococcaceae	Streptococcus	Streptococcus_salivarius_(T)_ATCC_7073_(AY188352)	0.857342	0.000168393	0.0612346
Urea	AA	OTU_121	Bacteria	Firmicutes	Bacilli	Lactobacillales	Streptococcaceae	Lactococcus	Lactococcus_lactis_(T)_NCDO_607T_(AB100802)	0.854615	5.32092e-05	0.031711
Asp	AA	OTU_6	Bacteria	Firmicutes	Bacilli	Lactobacillales	Lactobacillaceae	Lactobacillus	Lactobacillus_crispatus_(T)_ATCC33820_(AF257097)	0.849352	4.56367e-05	0.0287979
Tyr	AA	OTU_65	Bacteria	Firmicutes	Bacilli	Lactobacillales	Streptococcaceae	Lactococcus	Lactococcus_lactis_(T)_NCDO_607T_(AB100802)	0.847607	0.000193971	0.0650253
Ser	AA	OTU_116	Bacteria	Firmicutes	Bacilli	Lactobacillales	Streptococcaceae	Lactococcus	Lactococcus_lactis_(T)_NCDO_607T_(AB100802)	0.839492	0.000317773	0.0885426
Phe	AA	OTU_172	Bacteria	Firmicutes	Bacilli	Lactobacillales	Lactobacillaceae	Lactobacillus	Lactobacillus_coryniformis_strain_DSM_20001_(M58813)	0.835583	0.000363872	0.0952052
Pro	AA	OTU_59	Bacteria	Firmicutes	Bacilli	Lactobacillales	Lactobacillaceae	Lactobacillus	Lactobacillus_equicursoris_(T)_DI70_(AB290830)	0.824674	0.000139374	0.0575048
DANVA	AA	OTU_167	Bacteria	Firmicutes	Bacilli	Lactobacillales	Streptococcaceae	Streptococcus	Streptococcus_salivarius_(T)_ATCC_7073_(AY188352)	0.823199	0.000119491	0.0523196
Met	AA	OTU_6	Bacteria	Firmicutes	Bacilli	Lactobacillales	Lactobacillaceae	Lactobacillus	Lactobacillus_crispatus_(T)_ATCC33820_(AF257097)	0.818122	0.000331321	0.0911339
Orn	AA	OTU_63	Bacteria	Firmicutes	Bacilli	Lactobacillales	Streptococcaceae	Lactococcus	Lactococcus_lactis_(T)_NCDO_607T_(AB100802)	0.812999	0.00013954	0.0564871
Pro	AA	OTU_64	Bacteria	Firmicutes	Bacilli	Lactobacillales	Leuconostocaceae	Leuconostoc	Leuconostoc_mesenteroides_subsp._mesenteroides_ATCC_8293_(CP000414)	0.80589	0.000147403	0.0564736
Asp	AA	OTU_172	Bacteria	Firmicutes	Bacilli	Lactobacillales	Lactobacillaceae	Lactobacillus	Lactobacillus_coryniformis_strain_DSM_20001_(M58813)	0.797074	0.000351669	0.0943125
Pro	AA	OTU_179	Bacteria	Firmicutes	Bacilli	Lactobacillales	Lactobacillaceae	Lactobacillus	Lactobacillus_equicursoris_(T)_DI70_(AB290830)	0.773414	0.000258158	0.0802717
Orn	AA	OTU_222	Bacteria	Firmicutes	Bacilli	Lactobacillales	Lactobacillaceae	Lactobacillus	Lactobacillus_crispatus_(T)_ATCC33820_(AF257097)	0.735331	0.000268083	0.0821669
Urea	AA	OTU_56	Bacteria	Firmicutes	Bacilli	Lactobacillales	Streptococcaceae	Streptococcus	Streptococcus_salivarius_(T)_ATCC_7073_(AY188352)	-0.758877	0.000274129	0.0828366
Urea	AA	OTU_151	Bacteria	Firmicutes	Bacilli	Lactobacillales	Streptococcaceae	Streptococcus	Streptococcus_salivarius_(T)_ATCC_7073_(AY188352)	-0.773994	0.000332339	0.0902568
Urea	AA	OTU_98	Bacteria	Firmicutes	Bacilli	Lactobacillales	Streptococcaceae	Streptococcus	Streptococcus_salivarius_(T)_ATCC_7073_(AY188352)	-0.803304	0.000176127	0.0629798
Urea	AA	OTU_72	Bacteria	Firmicutes	Bacilli	Lactobacillales	Streptococcaceae	Streptococcus	Streptococcus_salivarius_(T)_ATCC_7073_(AY188352)	-0.818365	0.000146198	0.0570303
Urea	AA	OTU_167	Bacteria	Firmicutes	Bacilli	Lactobacillales	Streptococcaceae	Streptococcus	Streptococcus_salivarius_(T)_ATCC_7073_(AY188352)	-0.822128	0.000185406	0.0631407
Urea	AA	OTU_58	Bacteria	Firmicutes	Bacilli	Lactobacillales	Streptococcaceae	Streptococcus	Streptococcus_salivarius_(T)_ATCC_7073_(AY188352)	-0.826602	0.000154411	0.0571185
Urea	AA	OTU_2	Bacteria	Firmicutes	Bacilli	Lactobacillales	Streptococcaceae	Streptococcus	Streptococcus_salivarius_(T)_ATCC_7073_(AY188352)	-0.832686	0.000179757	0.0632239
LA	FA	OTU_84	Bacteria	Firmicutes	Bacilli	Lactobacillales	Streptococcaceae	Lactococcus	Lactococcus_lactis_(T)_NCDO_607T_(AB100802)	0.828376	0.000205987	0.0679911
HpdcA	FA	OTU_84	Bacteria	Firmicutes	Bacilli	Lactobacillales	Streptococcaceae	Lactococcus	Lactococcus_lactis_(T)_NCDO_607T_(AB100802)	0.820792	0.000275172	0.081997
Succ	HA	OTU_56	Bacteria	Firmicutes	Bacilli	Lactobacillales	Streptococcaceae	Streptococcus	Streptococcus_salivarius_(T)_ATCC_7073_(AY188352)	0.969427	2.9729e-06	0.0318916
GltA	HA	OTU_98	Bacteria	Firmicutes	Bacilli	Lactobacillales	Streptococcaceae	Streptococcus	Streptococcus_salivarius_(T)_ATCC_7073_(AY188352)	0.96614	4.29041e-06	0.01841
Succ	HA	OTU_98	Bacteria	Firmicutes	Bacilli	Lactobacillales	Streptococcaceae	Streptococcus	Streptococcus_salivarius_(T)_ATCC_7073_(AY188352)	0.957414	3.38939e-06	0.0181797
GltA	HA	OTU_72	Bacteria	Firmicutes	Bacilli	Lactobacillales	Streptococcaceae	Streptococcus	Streptococcus_salivarius_(T)_ATCC_7073_(AY188352)	0.951559	1.03269e-05	0.0170433
Succ	HA	OTU_72	Bacteria	Firmicutes	Bacilli	Lactobacillales	Streptococcaceae	Streptococcus	Streptococcus_salivarius_(T)_ATCC_7073_(AY188352)	0.941678	3.16463e-06	0.0226322
GltA	HA	OTU_56	Bacteria	Firmicutes	Bacilli	Lactobacillales	Streptococcaceae	Streptococcus	Streptococcus_salivarius_(T)_ATCC_7073_(AY188352)	0.911115	2.10843e-05	0.0196678
GltA	HA	OTU_2	Bacteria	Firmicutes	Bacilli	Lactobacillales	Streptococcaceae	Streptococcus	Streptococcus_salivarius_(T)_ATCC_7073_(AY188352)	0.910196	2.34485e-05	0.0209618
3-HP	HA	OTU_56	Bacteria	Firmicutes	Bacilli	Lactobacillales	Streptococcaceae	Streptococcus	Streptococcus_salivarius_(T)_ATCC_7073_(AY188352)	0.909128	3.34238e-05	0.0247277
Succ	HA	OTU_2	Bacteria	Firmicutes	Bacilli	Lactobacillales	Streptococcaceae	Streptococcus	Streptococcus_salivarius_(T)_ATCC_7073_(AY188352)	0.905553	1.91213e-05	0.0195355
3-HP	HA	OTU_98	Bacteria	Firmicutes	Bacilli	Lactobacillales	Streptococcaceae	Streptococcus	Streptococcus_salivarius_(T)_ATCC_7073_(AY188352)	0.893948	2.46591e-05	0.0203484
Citric	HA	OTU_65	Bacteria	Firmicutes	Bacilli	Lactobacillales	Streptococcaceae	Lactococcus	Lactococcus_lactis_(T)_NCDO_607T_(AB100802)	0.891345	0.000207912	0.0675866
GltA	HA	OTU_58	Bacteria	Firmicutes	Bacilli	Lactobacillales	Streptococcaceae	Streptococcus	Streptococcus_salivarius_(T)_ATCC_7073_(AY188352)	0.878498	4.33747e-05	0.0281999
Succ	HA	OTU_58	Bacteria	Firmicutes	Bacilli	Lactobacillales	Streptococcaceae	Streptococcus	Streptococcus_salivarius_(T)_ATCC_7073_(AY188352)	0.873538	2.40392e-05	0.0206303
GltA	HA	OTU_167	Bacteria	Firmicutes	Bacilli	Lactobacillales	Streptococcaceae	Streptococcus	Streptococcus_salivarius_(T)_ATCC_7073_(AY188352)	0.870858	3.84598e-05	0.025786
3-HP	HA	OTU_2	Bacteria	Firmicutes	Bacilli	Lactobacillales	Streptococcaceae	Streptococcus	Streptococcus_salivarius_(T)_ATCC_7073_(AY188352)	0.868834	0.000138277	0.058171
3-HP	HA	OTU_58	Bacteria	Firmicutes	Bacilli	Lactobacillales	Streptococcaceae	Streptococcus	Streptococcus_salivarius_(T)_ATCC_7073_(AY188352)	0.835896	0.000113063	0.0505364
GalA	HA	OTU_2	Bacteria	Firmicutes	Bacilli	Lactobacillales	Streptococcaceae	Streptococcus	Streptococcus_salivarius_(T)_ATCC_7073_(AY188352)	0.835358	5.692e-05	0.0321372
GalA	HA	OTU_72	Bacteria	Firmicutes	Bacilli	Lactobacillales	Streptococcaceae	Streptococcus	Streptococcus_salivarius_(T)_ATCC_7073_(AY188352)	0.821174	0.000288141	0.0824271
3-HP	HA	OTU_72	Bacteria	Firmicutes	Bacilli	Lactobacillales	Streptococcaceae	Streptococcus	Streptococcus_salivarius_(T)_ATCC_7073_(AY188352)	0.816802	0.000104495	0.0487376
Succ	HA	OTU_167	Bacteria	Firmicutes	Bacilli	Lactobacillales	Streptococcaceae	Streptococcus	Streptococcus_salivarius_(T)_ATCC_7073_(AY188352)	0.801307	0.000131702	0.0565128
3-HP	HA	OTU_151	Bacteria	Firmicutes	Bacilli	Lactobacillales	Streptococcaceae	Streptococcus	Streptococcus_salivarius_(T)_ATCC_7073_(AY188352)	0.780723	0.000288084	0.0835245
DANVA	HA	OTU_223	Bacteria	Firmicutes	Bacilli	Lactobacillales	Streptococcaceae	Streptococcus	Streptococcus_salivarius_(T)_ATCC_7073_(AY188352)	0.742748	0.000276943	0.0813942
Succ	HA	OTU_151	Bacteria	Firmicutes	Bacilli	Lactobacillales	Streptococcaceae	Streptococcus	Streptococcus_salivarius_(T)_ATCC_7073_(AY188352)	0.738066	0.000355472	0.0941557
Gly3p	SUG	OTU_1	Bacteria	Firmicutes	Bacilli	Lactobacillales	Streptococcaceae	Lactococcus	Lactococcus_lactis_(T)_NCDO_607T_(AB100802)	0.964535	0.000140947	0.0559998
Gly3p	SUG	OTU_133	Bacteria	Firmicutes	Bacilli	Lactobacillales	Streptococcaceae	Lactococcus	Lactococcus_lactis_(T)_NCDO_607T_(AB100802)	0.942591	1.7666e-05	0.018951
Gly3p	SUG	OTU_116	Bacteria	Firmicutes	Bacilli	Lactobacillales	Streptococcaceae	Lactococcus	Lactococcus_lactis_(T)_NCDO_607T_(AB100802)	0.940409	9.39138e-05	0.0457934
GalA	SUG	OTU_56	Bacteria	Firmicutes	Bacilli	Lactobacillales	Streptococcaceae	Streptococcus	Streptococcus_salivarius_(T)_ATCC_7073_(AY188352)	0.920133	3.11446e-05	0.0238644
Gly3p	SUG	OTU_145	Bacteria	Firmicutes	Bacilli	Lactobacillales	Streptococcaceae	Lactococcus	Lactococcus_lactis_(T)_NCDO_607T_(AB100802)	0.896595	0.000302494	0.0853943
Galtol	SUG	OTU_56	Bacteria	Firmicutes	Bacilli	Lactobacillales	Streptococcaceae	Streptococcus	Streptococcus_salivarius_(T)_ATCC_7073_(AY188352)	0.868039	9.11221e-05	0.0454654
GalA	SUG	OTU_98	Bacteria	Firmicutes	Bacilli	Lactobacillales	Streptococcaceae	Streptococcus	Streptococcus_salivarius_(T)_ATCC_7073_(AY188352)	0.862173	5.98251e-05	0.0329113
Gly3p	SUG	OTU_121	Bacteria	Firmicutes	Bacilli	Lactobacillales	Streptococcaceae	Lactococcus	Lactococcus_lactis_(T)_NCDO_607T_(AB100802)	0.848655	7.95858e-05	0.0406549
GalA	SUG	OTU_58	Bacteria	Firmicutes	Bacilli	Lactobacillales	Streptococcaceae	Streptococcus	Streptococcus_salivarius_(T)_ATCC_7073_(AY188352)	0.809692	0.000185193	0.0640855
Galtol	SUG	OTU_98	Bacteria	Firmicutes	Bacilli	Lactobacillales	Streptococcaceae	Streptococcus	Streptococcus_salivarius_(T)_ATCC_7073_(AY188352)	0.794536	0.00025202	0.0795155
