# Supplementary material for: New insights into cheddar cheese microbiota-metabolome relationships revealed by integrative analysis of multi-omics data
Source: Sci Rep. 2020 Feb 21;10:3164. doi: 10.1038/s41598-020-59617-9 (PMC7035325; doi:10.1038/s41598-020-59617-9)
Supplement: Supplementary file 3 — Dataset 2. [file 41598_2020_59617_MOESM3_ESM.xlsx]

## Sheet: Sheet1
New insights into cheddar cheese microbiota-metabolome relationships revealed by integrative analysis of multi-omics data
Roya Afshari, Christopher J. Pillidge, Elizabeth Read, Simone Rochfort, Daniel A. Dias, Andrew Mark Osborn, Harsharn Gill *
Dataset S2. The list of OTU and associated genus correlated with GC/MS metabolites for the surface data
GC	Class	Associated OTU	Phylum	Class	Order	Family	Genus	Species	Sim-Score	P Value	Q value
DANVA	AA	OTU_171	Firmicutes	Bacilli	Lactobacillales	Streptococcaceae	Lactococcus	Lactococcus_lactis_(T)_NCDO_607T_(AB100802)	0.85006	4.89016e-05	0.0528487
DANVA	AA	OTU_167	Firmicutes	Bacilli	Lactobacillales	Streptococcaceae	Streptococcus	Streptococcus_salivarius_(T)_ATCC_7073_(AY188352)	0.861707	6.61959e-05	0.0647257
DANVA	AA	OTU_41	Firmicutes	Bacilli	Lactobacillales	Streptococcaceae	Streptococcus	Streptococcus_porcinus_(T)_ATCC_43138_NCTC_10999_(AB002523)	0.853911	0.000112474	0.0699848
GABA	AA	OTU_102	Firmicutes	NA	NA	NA	NA	NA	0.932102	3.47296e-06	0.0237708
GABA	AA	OTU_5	Firmicutes	Bacilli	Lactobacillales	Lactobacillaceae	Lactobacillus	Lactobacillus_ginsenosidimutans_strain_EMML_3041_(NR_132607.1)	0.979521	1.76624e-06	0.0362672
GABA	AA	OTU_98	Firmicutes	Bacilli	Lactobacillales	Streptococcaceae	Streptococcus	Streptococcus_salivarius_(T)_ATCC_7073_(AY188352)	0.81866	8.74843e-05	0.0619437
GABA	AA	OTU_58	Firmicutes	Bacilli	Lactobacillales	Streptococcaceae	Streptococcus	Streptococcus_salivarius_(T)_ATCC_7073_(AY188352)	0.819865	9.76539e-05	0.0668395
GABA	AA	OTU_2	Firmicutes	Bacilli	Lactobacillales	Streptococcaceae	Streptococcus	Streptococcus_salivarius_(T)_ATCC_7073_(AY188352)	0.829551	0.000131659	0.0750951
GABA	AA	OTU_72	Firmicutes	Bacilli	Lactobacillales	Streptococcaceae	Streptococcus	Streptococcus_salivarius_(T)_ATCC_7073_(AY188352)	0.761318	0.000202265	0.0943917
Pro	AA	OTU_59	Firmicutes	Bacilli	Lactobacillales	Lactobacillaceae	Lactobacillus	NA	0.902984	7.15606e-06	0.0367349
Pro	AA	OTU_182	Firmicutes	Bacilli	Lactobacillales	NA	NA	NA	0.871409	3.11631e-05	0.0426594
Pro	AA	OTU_89	Firmicutes	Bacilli	Lactobacillales	Lactobacillaceae	Lactobacillus	NA	0.904447	3.55355e-05	0.0429219
Pro	AA	OTU_24	Firmicutes	Bacilli	Bacillales	Staphylococcaceae	Macrococcus	Macrococcus_caseolyticus_(T)_ATCC_13548_(=_MAFF_911387)_(D83359)	0.885118	2.86999e-05	0.0453316
Pro	AA	OTU_95	Firmicutes	Bacilli	Lactobacillales	Lactobacillaceae	Lactobacillus	NA	0.902993	2.68477e-05	0.0501163
Pro	AA	OTU_3	Firmicutes	Bacilli	Lactobacillales	Lactobacillaceae	Lactobacillus	Lactobacillus_equicursoris_(T)_DI70_(AB290830)	0.914821	4.76329e-05	0.0543375
Pro	AA	OTU_124	Firmicutes	Bacilli	Lactobacillales	Lactobacillaceae	Lactobacillus	NA	0.864469	6.83449e-05	0.0637894
Urea	AA	OTU_72	Firmicutes	Bacilli	Lactobacillales	Streptococcaceae	Streptococcus	NA	-0.797408	9.81136e-05	0.0649879
Urea	AA	OTU_167	Firmicutes	Bacilli	Lactobacillales	Streptococcaceae	Streptococcus	Streptococcus_salivarius_(T)_ATCC_7073_(AY188352)	-0.803986	0.000103333	0.0663062
3HP	HA	OTU_5	Firmicutes	Bacilli	Lactobacillales	Lactobacillaceae	Lactobacillus	Lactobacillus_ginsenosidimutans_strain_EMML_3041_(NR_132607.1)	0.907208	6.03574e-05	0.0619677
3HP	HA	OTU_58	Firmicutes	Bacilli	Lactobacillales	Streptococcaceae	Streptococcus	Streptococcus_salivarius_(T)_ATCC_7073_(AY188352)	0.876133	8.33966e-05	0.0634234
3HP	HA	OTU_2	Firmicutes	Bacilli	Lactobacillales	Streptococcaceae	Streptococcus	Streptococcus_salivarius_(T)_ATCC_7073_(AY188352)	0.877359	8.14121e-05	0.0642955
3HP	HA	OTU_167	Firmicutes	Bacilli	Lactobacillales	Streptococcaceae	Streptococcus	Streptococcus_salivarius_(T)_ATCC_7073_(AY188352)	0.856416	7.92503e-05	0.0678039
3HP	HA	OTU_98	Firmicutes	Bacilli	Lactobacillales	Streptococcaceae	Streptococcus	NA	0.862105	0.000129399	0.0759152
3HP	HA	OTU_72	Firmicutes	Bacilli	Lactobacillales	Streptococcaceae	Streptococcus	NA	0.84575	0.000190636	0.0954742
GalA	HA	OTU_102	Firmicutes	Bacilli	Lactobacillales	Lactobacillaceae	Lactobacillus	NA	0.884193	3.1222e-05	0.0400687
GalA	HA	OTU_5	Firmicutes	Bacilli	Lactobacillales	Lactobacillaceae	Lactobacillus	Lactobacillus_ginsenosidimutans_strain_EMML_3041_(NR_132607.1)	0.92459	1.36659e-05	0.0400872
GalA	HA	OTU_58	Firmicutes	Bacilli	Lactobacillales	Streptococcaceae	Streptococcus	Streptococcus_salivarius_(T)_ATCC_7073_(AY188352)	0.875052	6.84506e-05	0.0611103
GalA	HA	OTU_98	Firmicutes	Bacilli	Lactobacillales	Streptococcaceae	Streptococcus	Streptococcus_salivarius_(T)_ATCC_7073_(AY188352)	0.88509	7.94041e-05	0.0652181
GalA	HA	OTU_2	Firmicutes	Bacilli	Lactobacillales	Streptococcaceae	Streptococcus	Streptococcus_salivarius_(T)_ATCC_7073_(AY188352)	0.871288	0.000125789	0.0759679
GalA	HA	OTU_72	Firmicutes	Bacilli	Lactobacillales	Streptococcaceae	Streptococcus	NA	0.814793	0.000194352	0.0950176
GlyA	HA	OTU_102	Firmicutes	Bacilli	Lactobacillales	Lactobacillaceae	Lactobacillus	NA	0.863707	2.96898e-05	0.0435456
GlyA	HA	OTU_5	Firmicutes	Bacilli	Lactobacillales	Lactobacillaceae	Lactobacillus	Lactobacillus_ginsenosidimutans_strain_EMML_3041_(NR_132607.1)	0.899331	2.65926e-05	0.0546041
HpdcA	HA	OTU_56	Firmicutes	Bacilli	Lactobacillales	Streptococcaceae	Streptococcus	Streptococcus_salivarius_(T)_ATCC_7073_(AY188352)	0.801466	0.000153552	0.0808456
Arab	SUG	OTU_102	Firmicutes	Bacilli	Lactobacillales	Lactobacillaceae	Lactobacillus	NA	0.927428	1.01302e-05	0.0346684
Arab	SUG	OTU_5	Firmicutes	Bacilli	Lactobacillales	Lactobacillaceae	Lactobacillus	Lactobacillus_ginsenosidimutans_strain_EMML_3041_(NR_132607.1)	0.947165	9.8543e-06	0.0404688
Eryt	SUG	OTU_58	Firmicutes	Bacilli	Lactobacillales	Streptococcaceae	Streptococcus	Streptococcus_salivarius_(T)_ATCC_7073_(AY188352)	0.826612	8.42906e-05	0.0618139
Eryt	SUG	OTU_98	Firmicutes	Bacilli	Lactobacillales	Streptococcaceae	Streptococcus	Streptococcus_salivarius_(T)_ATCC_7073_(AY188352)	0.838801	0.000146582	0.0792066
Eryt	SUG	OTU_2	Firmicutes	Bacilli	Lactobacillales	Streptococcaceae	Streptococcus	Streptococcus_salivarius_(T)_ATCC_7073_(AY188352)	0.806786	0.000201193	0.0960749
Galtol	SUG	OTU_5	Firmicutes	Bacilli	Lactobacillales	Lactobacillaceae	Lactobacillus	Lactobacillus_ginsenosidimutans_strain_EMML_3041_(NR_132607.1)	0.903351	1.96284e-05	0.0447823
Galtol	SUG	OTU_102	Firmicutes	Bacilli	Lactobacillales	Lactobacillaceae	Lactobacillus	NA	0.878021	2.69277e-05	0.0460768
Galtol	SUG	OTU_98	Firmicutes	Bacilli	Lactobacillales	Streptococcaceae	Streptococcus	NA	0.856964	0.000132393	0.0734732
Galtol	SUG	OTU_58	Firmicutes	Bacilli	Lactobacillales	Streptococcaceae	Streptococcus	Streptococcus_salivarius_(T)_ATCC_7073_(AY188352)	0.848301	0.000169964	0.0872495
Xyl	SUG	OTU_5	Firmicutes	Bacilli	Lactobacillales	Lactobacillaceae	Lactobacillus	Lactobacillus_ginsenosidimutans_strain_EMML_3041_(NR_132607.1)	0.961242	2.02379e-06	0.0207779
Xyl	SUG	OTU_102	Firmicutes	Bacilli	Lactobacillales	Lactobacillaceae	Lactobacillus	Lactobacillus_ginsenosidimutans_strain_EMML_3041_(NR_132607.1)	0.942654	1.49846e-05	0.0384609
