# Supplementary material for: New insights into cheddar cheese microbiota-metabolome relationships revealed by integrative analysis of multi-omics data
Source: Sci Rep. 2020 Feb 21;10:3164. doi: 10.1038/s41598-020-59617-9 (PMC7035325; doi:10.1038/s41598-020-59617-9)
Supplement: Supplementary file 4 — Dataset 3. [file 41598_2020_59617_MOESM4_ESM.xlsx]

## Sheet: Sheet1
New insights into cheddar cheese microbiota-metabolome relationships revealed by integrative analysis of multi-omics data
Roya Afshari, Christopher J. Pillidge, Elizabeth Read, Simone Rochfort, Daniel A. Dias, Andrew Mark Osborn, Harsharn Gill *
Dataset S3. The list of OTU and associated genera correlated with LC/MS metabolites for the core data
M.Z	RT	putative ID	MS2 Features	Putative formulae	Associated OTU	Phylum	Class	Order	Family	Genus	Species	Sim-Score	P value	Q value	* Metabolite which their putative IDs is validated by comparison of their RT and m/z to an external standard.
173.104	1.15141	Arginine*	C6 H15 O2 N4, C6 H12 O2 N3, C5 H12 O N3	C6H14O2N4	OTU_33	Firmicutes	Bacilli	Lactobacillales	Streptococcaceae	Streptococcus		-0.845114	3.2445e-05	0.0997128	NA: not annotated
		Arginine	-	-	OTU_41	Firmicutes	Bacilli	Lactobacillales	Streptococcaceae	Streptococcus	Streptococcus_porcinus_(T)_ATCC_43138_NCTC_10999_(AB002523)	-0.877484	1.53874e-05	0.0751786
		Arginine	-	-	OTU_58	Firmicutes	Bacilli	Lactobacillales	Streptococcaceae	Streptococcus	Streptococcus_salivarius_(T)_ATCC_7073_(AY188352)	-0.872162	3.12429e-05	0.0985619
		Arginine	-	-	OTU_71	Firmicutes	Bacilli	Lactobacillales	Streptococcaceae	Lactococcus	na	-0.873236	2.45024e-05	0.0874302
		Arginine	-	-	OTU_72	Firmicutes	Bacilli	Lactobacillales	Streptococcaceae	Streptococcus	Streptococcus_salivarius_(T)_ATCC_7073_(AY188352)	-0.893007	1.73226e-05	0.0785886
		Arginine	-	-	OTU_167	Firmicutes	Bacilli	Lactobacillales	Streptococcaceae	Streptococcus	NA	-0.889821	3.11925e-05	0.0987297
232.129	1.28173	asparagine-valine	C9 H15 O4 N2, C8 H13 O2 N2, C4 H9 O3 N2, C6H13ON2, C3H7ON2, C4H10N	C9H17O4N3	OTU_98	Firmicutes	Bacilli	Lactobacillales	Streptococcaceae	Streptococcus	NA	-0.908476	2.44055e-05	0.0874119
		asparagine-valine	-	-	OTU_2	Firmicutes	Bacilli	Lactobacillales	Streptococcaceae	Streptococcus	Lactococcus_lactis_(T)_NCDO_607T_(AB100802)	-0.951482	1.12701e-05	0.0730421
		asparagine-valine	-	-	OTU_58	Firmicutes	Bacilli	Lactobacillales	Streptococcaceae	Streptococcus	Streptococcus_salivarius_(T)_ATCC_7073_(AY188352)	-0.946515	9.29524e-06	0.0737979
		asparagine-valine	-	-	OTU_72	Firmicutes	Bacilli	Lactobacillales	Streptococcaceae	Streptococcus	Streptococcus_salivarius_(T)_ATCC_7073_(AY188352)	-0.934426	7.68913e-06	0.0813953
		asparagine-valine	-	-	OTU_167	Firmicutes	Bacilli	Lactobacillales	Streptococcaceae	Streptococcus	NA	-0.961349	6.32709e-06	0.0988186
		asparagine-valine	-	-	OTU_260	Firmicutes	Bacilli	Lactobacillales	Streptococcaceae	Streptococcus	NA	-0.912637	2.23878e-05	0.083644
146.118	1.26952	gamma-Butyrobetaine	C7 H16 O2 N, C6 H12 O2 N, C4 H10 O2 N, C5H10ON, C5H10N, C3H10N	C7 H15 O2 N	OTU_58	Firmicutes	Bacilli	Lactobacillales	Streptococcaceae	Streptococcus	Streptococcus_salivarius_(T)_ATCC_7073_(AY188352)	0.961104	8.92314e-06	0.0765877
		gamma-Butyrobetaine	-	-	OTU_72	Firmicutes	Bacilli	Lactobacillales	Streptococcaceae	Streptococcus	Streptococcus_salivarius_(T)_ATCC_7073_(AY188352)	0.943582	1.99993e-05	0.0835689
		gamma-Butyrobetaine	-	-	OTU_151	Firmicutes	Bacilli	Lactobacillales	Streptococcaceae	Streptococcus	NA	0.904308	8.54364e-06	0.0775208
		gamma-Butyrobetaine	-	-	OTU_167	Firmicutes	Bacilli	Lactobacillales	Streptococcaceae	Streptococcus	NA	0.950552	1.07271e-05	0.0735244
		gamma-Butyrobetaine	-	-	OTU_260	Firmicutes	Bacilli	Lactobacillales	Streptococcaceae	Streptococcus	NA	0.948549	1.02754e-05	0.0730564
		Histinidyl-proline	-	-	OTU_3	Firmicutes	Bacilli	Lactobacillales	Lactobacillaceae	Lactobacillus	Streptococcus_salivarius_(T)_ATCC_7073_(AY188352)	0.934605	9.78197e-06	0.0745557
251.115	1.23646	Histinidyl-proline	C11H14O3N3,C11H13N4O2,C10H15N4O,C10H12N3O, C7H5N2O3, C5H8NO2	C11 H16 O3 N4	OTU_4	Firmicutes	Bacilli	Lactobacillales	Lactobacillaceae	Lactobacillus	Lactobacillus_equicursoris_(T)_DI70_(AB290830)	0.98526	1.5623e-05	0.0747958
		Histinidyl-proline	-	-	OTU_37	Firmicutes	Bacilli	Lactobacillales	Streptococcaceae	NA	NA	0.88773	1.64421e-05	0.0764134
		Histinidyl-proline	-	-	OTU_89	Firmicutes	Bacilli	Lactobacillales	Lactobacillaceae	Lactobacillus	NA	0.951042	1.15477e-05	0.0723795
		Histinidyl-proline	-	-	OTU_95	Firmicutes	Bacilli	Lactobacillales	Lactobacillaceae	Lactobacillus	NA	0.900438	2.7272e-05	0.0921367
		Histinidyl-proline	-	-	OTU_103	Firmicutes	Bacilli	Lactobacillales	Streptococcaceae	Lactococcus	NA	0.932581	1.62495e-05	0.0762619
		Histinidyl-proline	-	-	OTU_119	Firmicutes	Bacilli	Lactobacillales	NA	NA	NA	0.944542	7.03136e-06	0.0943508
		Histinidyl-proline	-	-	OTU_143	Firmicutes	Bacilli	Lactobacillales	Lactobacillaceae	Lactobacillus	NA	0.969186	1.26231e-05	0.0711612
		Histinidyl-proline	-	-	OTU_146	Firmicutes	Bacilli	Lactobacillales	Lactobacillaceae	Lactobacillus	NA	0.854825	2.57775e-05	0.0896304
		Histinidyl-proline	-	-	OTU_161	Firmicutes	Bacilli	Lactobacillales	NA	NA	NA	0.951135	7.24127e-06	0.0884473
		Histinidyl-proline	-	-	OTU_182	Firmicutes	Bacilli	Lactobacillales	NA	NA	Lactobacillus_equicursoris_(T)_DI70_(AB290830)	0.97217	9.24561e-06	0.0740207
		Histinidyl-proline	-	-	OTU_200	Firmicutes	Bacilli	Lactobacillales	Lactobacillaceae	NA	Lactobacillus_rhamnosus_(T)_JCM_1136_(D16552)	0.948228	1.29718e-05	0.0706198
		Histinidyl-proline	-	-	OTU_234	Firmicutes	Bacilli	Lactobacillales	Lactobacillaceae	Lactobacillus	Lactobacillus_rhamnosus_(T)_JCM_1136_(D16552)	0.942849	2.02814e-05	0.0836469
116.071	1.25702	Proline*	C5H10O2N, C4H8N, C4H6N	C5H9NO2	OTU_161	Firmicutes	Bacilli	Lactobacillales	NA	NA	NA	0.960003	7.49364e-06	0.0839921
187.108	2.64224	Unknown Di-Peptide	C8H15O3N2, C7H15ON2, C7H12ON, C6H10ON	C8H16O3N2	OTU_4	Firmicutes	Bacilli	Lactobacillales	Lactobacillaceae	Lactobacillus	Lactobacillus_rhamnosus_(T)_JCM_1136_(D16552)	0.97561	8.9927e-06	0.0751537
		Unknown Di-Peptide	-	-	OTU_3	Firmicutes	Bacilli	Lactobacillales	Lactobacillaceae	Lactobacillus	Lactobacillus_equicursoris_(T)_DI70_(AB290830)	0.972964	8.7751e-06	0.0766991
		Unknown Di-Peptide	-	-	OTU_3	Firmicutes	Bacilli	Lactobacillales	Lactobacillaceae	Lactobacillus	Lactobacillus_equicursoris_(T)_DI70_(AB290830)	0.910065	9.83349e-06	0.0737681
		Unknown Di-Peptide	-	-	OTU_24	Firmicutes	Bacilli	Bacillales	Staphylococcaceae	Macrococcus	Lactobacillus_crispatus_(T)_ATCC33820_(AF257097)	0.915534	1.16026e-05	0.0722483
		Unknown Di-Peptide	-	-	OTU_37	Firmicutes	Bacilli	Lactobacillales	Streptococcaceae	NA	NA	0.937217	1.40388e-05	0.0719086
		Unknown Di-Peptide	-	-	OTU_42	Firmicutes	Bacilli	Bacillales	Staphylococcaceae	Macrococcus	NA	0.91316	1.43434e-05	0.0723027
		Unknown Di-Peptide	-	-	OTU_89	Firmicutes	Bacilli	Lactobacillales	Lactobacillaceae	Lactobacillus	NA	0.939554	8.95039e-06	0.0761357
		Unknown Di-Peptide	-	-	OTU_107	Firmicutes	Bacilli	Lactobacillales	Lactobacillaceae	Lactobacillus	NA	0.907695	1.95299e-05	0.0823298
		Unknown Di-Peptide	-	-	OTU_119	Firmicutes	Bacilli	Lactobacillales	NA	NA	NA	0.929497	1.34526e-05	0.0708098
		Unknown Di-Peptide	-	-	OTU_146	Firmicutes	Bacilli	Lactobacillales	Lactobacillaceae	Lactobacillus	NA	0.90368	2.11244e-05	0.0842076
		Unknown Di-Peptide	-	-	OTU_157	Firmicutes	Bacilli	Lactobacillales	Lactobacillaceae	Lactobacillus	NA	0.892642	1.68428e-05	0.0778952
		Unknown Di-Peptide	-	-	OTU_200	Firmicutes	Bacilli	Lactobacillales	Lactobacillaceae	NA	Lactobacillus_rhamnosus_(T)_JCM_1136_(D16552)	0.928245	1.20959e-05	0.0711359
		Unknown Di-Peptide	-	-	OTU_200	Firmicutes	Bacilli	Lactobacillales	Lactobacillaceae	NA	Lactobacillus_rhamnosus_(T)_JCM_1136_(D16552)	0.909786	1.26063e-05	0.0719176
		Unknown Di-Peptide	-	-	OTU_234	Firmicutes	Bacilli	Lactobacillales	Lactobacillaceae	Lactobacillus	Lactobacillus_rhamnosus_(T)_JCM_1136_(D16552)	0.899317	2.49908e-05	0.0881822
		Unknown Di-Peptide	-	-	OTU_246	Firmicutes	Bacilli	Lactobacillales	Lactobacillaceae	Lactobacillus	NA	0.845506	1.39191e-05	0.0720706
		Unknown Di-Peptide	-	-	OTU_124	Firmicutes	Bacilli	Lactobacillales	Lactobacillaceae	Lactobacillus	NA	0.985906	6.64534e-06	0.0944946
473.153	1.86533	-	-	-	OTU_1	Firmicutes	Bacilli	Lactobacillales	Streptococcaceae	Lactococcus	NA	0.946731	2.87882e-05	0.0949031
159.102	7.23539	-	-	-	OTU_1	Firmicutes	Bacilli	Lactobacillales	Streptococcaceae	Lactococcus	Lactococcus_lactis_(T)_NCDO_607T_(AB100802)	0.945858	2.9525e-05	0.0963324
279.16	10.9259	-	-	-	OTU_2	Firmicutes	Bacilli	Lactobacillales	Streptococcaceae	Streptococcus	Streptococcus_salivarius_(T)_ATCC_7073_(AY188352)	0.965875	1.24987e-05	0.0717337
203.001	5.27816	-	-	-	OTU_2	Firmicutes	Bacilli	Lactobacillales	Streptococcaceae	Streptococcus	Streptococcus_salivarius_(T)_ATCC_7073_(AY188352)	0.925603	1.17572e-05	0.071346
187.006	5.52404	-	-	-	OTU_2	Firmicutes	Bacilli	Lactobacillales	Streptococcaceae	Streptococcus	Streptococcus_salivarius_(T)_ATCC_7073_(AY188352)	0.891671	2.34639e-05	0.0843566
358.199	3.18278	-	-	-	OTU_2	Firmicutes	Bacilli	Lactobacillales	Streptococcaceae	Streptococcus	Streptococcus_salivarius_(T)_ATCC_7073_(AY188352)	-0.886482	2.01909e-05	0.0836357
230.114	1.28161	-	-	-	OTU_2	Firmicutes	Bacilli	Lactobacillales	Streptococcaceae	Streptococcus	Streptococcus_salivarius_(T)_ATCC_7073_(AY188352)	-0.945324	1.21389e-05	0.0709505
243.159	10.5356	-	-	-	OTU_2	Firmicutes	Bacilli	Lactobacillales	Streptococcaceae	Streptococcus	Streptococcus_salivarius_(T)_ATCC_7073_(AY188352)	-0.954445	7.59456e-06	0.0822213
214.048	1.1789	-	-	-	OTU_2	Firmicutes	Bacilli	Lactobacillales	Streptococcaceae	Streptococcus	Streptococcus_salivarius_(T)_ATCC_7073_(AY188352)	-0.961265	7.56919e-06	0.0828886
308.099	1.214	-	-	-	OTU_2	Firmicutes	Bacilli	Lactobacillales	Streptococcaceae	Streptococcus	Streptococcus_salivarius_(T)_ATCC_7073_(AY188352)	-0.966707	7.38167e-06	0.0847308
114.055	1.2673	-	-	-	OTU_3	Firmicutes	Bacilli	Lactobacillales	Lactobacillaceae	Lactobacillus	Lactobacillus_equicursoris_(T)_DI70_(AB290830)	0.950785	9.17322e-06	0.0746965
242.151	1.25229	-	-	-	OTU_3	Firmicutes	Bacilli	Lactobacillales	Lactobacillaceae	Lactobacillus	Lactobacillus_equicursoris_(T)_DI70_(AB290830)	0.945034	6.96424e-06	0.0961589
120.066	1.22419	-	-	-	OTU_3	Firmicutes	Bacilli	Lactobacillales	Lactobacillaceae	Lactobacillus	Lactobacillus_equicursoris_(T)_DI70_(AB290830)	0.939516	7.33716e-06	0.0862993
233.104	1.31707	-	-	-	OTU_3	Firmicutes	Bacilli	Lactobacillales	Lactobacillaceae	Lactobacillus	Lactobacillus_equicursoris_(T)_DI70_(AB290830)	0.934343	1.16035e-05	0.0717849
215.103	1.85681	-	-	-	OTU_3	Firmicutes	Bacilli	Lactobacillales	Lactobacillaceae	Lactobacillus	Lactobacillus_equicursoris_(T)_DI70_(AB290830)	0.928213	1.00958e-05	0.0739885
185.092	1.31042	-	-	-	OTU_3	Firmicutes	Bacilli	Lactobacillales	Lactobacillaceae	Lactobacillus	Lactobacillus_equicursoris_(T)_DI70_(AB290830)	0.921577	1.84844e-05	0.0819089
215.103	1.31527	-	-	-	OTU_3	Firmicutes	Bacilli	Lactobacillales	Lactobacillaceae	Lactobacillus	Lactobacillus_equicursoris_(T)_DI70_(AB290830)	0.903447	2.79935e-05	0.0942401
215.139	2.77875	-	-	-	OTU_3	Firmicutes	Bacilli	Lactobacillales	Lactobacillaceae	Lactobacillus	Lactobacillus_equicursoris_(T)_DI70_(AB290830)	0.899131	3.00961e-05	0.0975277
263.139	4.7061	-	-	-	OTU_4	Firmicutes	Bacilli	Lactobacillales	Lactobacillaceae	Lactobacillus	Lactobacillus_rhamnosus_(T)_JCM_1136_(D16552)	0.971111	1.14034e-05	0.0724282
242.151	1.25229	-	-	-	OTU_4	Firmicutes	Bacilli	Lactobacillales	Lactobacillaceae	Lactobacillus	Lactobacillus_rhamnosus_(T)_JCM_1136_(D16552)	0.968835	9.20464e-06	0.0743172
261.124	4.7076	-	-	-	OTU_4	Firmicutes	Bacilli	Lactobacillales	Lactobacillaceae	Lactobacillus	Lactobacillus_rhamnosus_(T)_JCM_1136_(D16552)	0.966632	8.31301e-06	0.0768928
215.103	1.31527	-	-	-	OTU_4	Firmicutes	Bacilli	Lactobacillales	Lactobacillaceae	Lactobacillus	Lactobacillus_rhamnosus_(T)_JCM_1136_(D16552)	0.947439	7.91047e-06	0.080175
233.104	1.31707	-	-	-	OTU_4	Firmicutes	Bacilli	Lactobacillales	Lactobacillaceae	Lactobacillus	Lactobacillus_rhamnosus_(T)_JCM_1136_(D16552)	0.926109	7.80396e-06	0.081703
120.066	1.22419	-	-	-	OTU_4	Firmicutes	Bacilli	Lactobacillales	Lactobacillaceae	Lactobacillus	Lactobacillus_rhamnosus_(T)_JCM_1136_(D16552)	0.926043	6.26801e-06	0.0995275
114.055	1.2673	-	-	-	OTU_4	Firmicutes	Bacilli	Lactobacillales	Lactobacillaceae	Lactobacillus	Lactobacillus_rhamnosus_(T)_JCM_1136_(D16552)	0.911636	2.83336e-05	0.0943845
249.186	13.8051	-	-	-	OTU_4	Firmicutes	Bacilli	Lactobacillales	Lactobacillaceae	Lactobacillus	Lactobacillus_rhamnosus_(T)_JCM_1136_(D16552)	-0.891036	2.18321e-05	0.0838703
269.046	11.0742	-	-	-	OTU_6	Firmicutes	Bacilli	Lactobacillales	Lactobacillaceae	Lactobacillus	Lactobacillus_rhamnosus_(T)_JCM_1136_(D16552)	0.885741	2.48061e-05	0.087856
215.103	1.85681	-	-	-	OTU_24	Firmicutes	Bacilli	Bacillales	Staphylococcaceae	Macrococcus	Macrococcus_caseolyticus_(T)_ATCC_13548_(=_MAFF_911387)_(D83359)	0.893998	1.38928e-05	0.0723276
215.103	1.31527	-	-	-	OTU_24	Firmicutes	Bacilli	Bacillales	Staphylococcaceae	Macrococcus	Macrococcus_caseolyticus_(T)_ATCC_13548_(=_MAFF_911387)_(D83359)	0.881423	9.36045e-06	0.0737014
215.103	1.85681	-	-	-	OTU_37	Firmicutes	Bacilli	Lactobacillales	Streptococcaceae	NA	NA	0.928474	8.26068e-06	0.0771579
329.112	4.69479	-	-	-	OTU_37	Firmicutes	Bacilli	Lactobacillales	Streptococcaceae	NA	NA	0.896129	1.07998e-05	0.0729728
263.139	4.7061	-	-	-	OTU_37	Firmicutes	Bacilli	Lactobacillales	Streptococcaceae	NA	NA	0.895878	1.49282e-05	0.0740748
261.124	4.7076	-	-	-	OTU_37	Firmicutes	Bacilli	Lactobacillales	Streptococcaceae	NA	NA	0.873149	2.08756e-05	0.0839179
233.104	1.87558	-	-	-	OTU_37	Firmicutes	Bacilli	Lactobacillales	Streptococcaceae	NA	NA	0.86885	2.85797e-05	0.0948723
120.066	1.22419	-	-	-	OTU_37	Firmicutes	Bacilli	Lactobacillales	Streptococcaceae	NA	NA	0.867354	2.34477e-05	0.0846177
187.108	1.8142	-	-	-	OTU_42	Firmicutes	Bacilli	Bacillales	Staphylococcaceae	Macrococcus	NA	0.943073	1.03646e-05	0.0731446
215.103	1.85681	-	-	-	OTU_42	Firmicutes	Bacilli	Bacillales	Staphylococcaceae	Macrococcus	NA	0.884148	2.68856e-05	0.0924708
215.103	1.31527	-	-	-	OTU_42	Firmicutes	Bacilli	Bacillales	Staphylococcaceae	Macrococcus	NA	0.87248	2.86644e-05	0.0948232
279.16	10.9259	-	-	-	OTU_56	Firmicutes	Bacilli	Lactobacillales	Streptococcaceae	Streptococcus	Streptococcus_salivarius_(T)_ATCC_7073_(AY188352)	0.915365	1.11689e-05	0.0728824
181.122	11.7307	-	-	-	OTU_56	Firmicutes	Bacilli	Lactobacillales	Streptococcaceae	Streptococcus	Streptococcus_salivarius_(T)_ATCC_7073_(AY188352)	0.897181	3.21123e-05	0.0990098
203.001	5.27816	-	-	-	OTU_56	Firmicutes	Bacilli	Lactobacillales	Streptococcaceae	Streptococcus	Streptococcus_salivarius_(T)_ATCC_7073_(AY188352)	0.885273	2.99592e-05	0.0974154
243.159	10.5356	-	-	-	OTU_56	Firmicutes	Bacilli	Lactobacillales	Streptococcaceae	Streptococcus	Streptococcus_salivarius_(T)_ATCC_7073_(AY188352)	-0.875423	3.16224e-05	0.0984552
308.099	1.214	-	-	-	OTU_56	Firmicutes	Bacilli	Lactobacillales	Streptococcaceae	Streptococcus	Streptococcus_salivarius_(T)_ATCC_7073_(AY188352)	-0.924571	1.54632e-05	0.0751637
279.16	10.9259	-	-	-	OTU_58	Firmicutes	Bacilli	Lactobacillales	Streptococcaceae	Streptococcus	Streptococcus_salivarius_(T)_ATCC_7073_(AY188352)	0.94553	1.40719e-05	0.0716927
203.001	5.27816	-	-	-	OTU_58	Firmicutes	Bacilli	Lactobacillales	Streptococcaceae	Streptococcus	Streptococcus_salivarius_(T)_ATCC_7073_(AY188352)	0.915259	2.2185e-05	0.0838734
187.006	5.52404	-	-	-	OTU_58	Firmicutes	Bacilli	Lactobacillales	Streptococcaceae	Streptococcus	Streptococcus_salivarius_(T)_ATCC_7073_(AY188352)	0.891031	2.30203e-05	0.0843532
358.199	3.18278	-	-	-	OTU_58	Firmicutes	Bacilli	Lactobacillales	Streptococcaceae	Streptococcus	Streptococcus_salivarius_(T)_ATCC_7073_(AY188352)	-0.881341	2.55668e-05	0.0892232
230.114	1.28161	-	-	-	OTU_58	Firmicutes	Bacilli	Lactobacillales	Streptococcaceae	Streptococcus	Streptococcus_salivarius_(T)_ATCC_7073_(AY188352)	-0.937627	1.6237e-05	0.0765804
361.2	11.8022	-	-	-	OTU_58	Firmicutes	Bacilli	Lactobacillales	Streptococcaceae	Streptococcus	Streptococcus_salivarius_(T)_ATCC_7073_(AY188352)	-0.9392	7.42689e-06	0.0842349
243.159	10.5356	-	-	-	OTU_58	Firmicutes	Bacilli	Lactobacillales	Streptococcaceae	Streptococcus	Streptococcus_salivarius_(T)_ATCC_7073_(AY188352)	-0.939515	7.11794e-06	0.0916405
214.048	1.1789	-	-	-	OTU_58	Firmicutes	Bacilli	Lactobacillales	Streptococcaceae	Streptococcus	Streptococcus_salivarius_(T)_ATCC_7073_(AY188352)	-0.946602	2.18737e-05	0.0836926
308.099	1.214	-	-	-	OTU_58	Firmicutes	Bacilli	Lactobacillales	Streptococcaceae	Streptococcus	Streptococcus_salivarius_(T)_ATCC_7073_(AY188352)	-0.951822	8.98048e-06	0.0757157
121.065	2.08281	-	-	-	OTU_71	Firmicutes	Bacilli	Lactobacillales	Streptococcaceae	Lactococcus	na	0.861443	2.66157e-05	0.0918743
358.199	3.18278	-	-	-	OTU_72	Firmicutes	Bacilli	Lactobacillales	Streptococcaceae	Streptococcus	Streptococcus_salivarius_(T)_ATCC_7073_(AY188352)	-0.87825	3.14089e-05	0.0987586
361.2	11.8022	-	-	-	OTU_72	Firmicutes	Bacilli	Lactobacillales	Streptococcaceae	Streptococcus	Streptococcus_salivarius_(T)_ATCC_7073_(AY188352)	-0.92476	6.57108e-06	0.0963136
243.159	10.5356	-	-	-	OTU_72	Firmicutes	Bacilli	Lactobacillales	Streptococcaceae	Streptococcus	Streptococcus_salivarius_(T)_ATCC_7073_(AY188352)	-0.928892	7.81813e-06	0.0809618
230.114	1.28161	-	-	-	OTU_72	Firmicutes	Bacilli	Lactobacillales	Streptococcaceae	Streptococcus	Streptococcus_salivarius_(T)_ATCC_7073_(AY188352)	-0.937944	1.13649e-05	0.073159
308.099	1.214	-	-	-	OTU_72	Firmicutes	Bacilli	Lactobacillales	Streptococcaceae	Streptococcus	Streptococcus_salivarius_(T)_ATCC_7073_(AY188352)	-0.944905	1.28409e-05	0.0719634
214.048	1.1789	-	-	-	OTU_72	Firmicutes	Bacilli	Lactobacillales	Streptococcaceae	Streptococcus	Streptococcus_salivarius_(T)_ATCC_7073_(AY188352)	-0.947682	7.49824e-06	0.0830664
203.103	1.91227	-	-	-	OTU_80	Firmicutes	Bacilli	Lactobacillales	Streptococcaceae	Streptococcus	NA	0.917601	1.84752e-05	0.0822506
348.124	2.7927	-	-	-	OTU_81	Firmicutes	Bacilli	Lactobacillales	Streptococcaceae	Streptococcus	NA	0.935238	2.52482e-05	0.0884355
483.288	5.41789	-	-	-	OTU_81	Firmicutes	Bacilli	Lactobacillales	Streptococcaceae	Streptococcus	NA	0.882342	2.83257e-05	0.0946892
116.071	1.25702	-	-	-	OTU_89	Firmicutes	Bacilli	Lactobacillales	Lactobacillaceae	Lactobacillus	NA	0.978742	1.02109e-05	0.073698
329.112	4.69479	-	-	-	OTU_89	Firmicutes	Bacilli	Lactobacillales	Lactobacillaceae	Lactobacillus	NA	0.972615	8.3461e-06	0.0764566
233.104	1.87558	-	-	-	OTU_89	Firmicutes	Bacilli	Lactobacillales	Lactobacillaceae	Lactobacillus	NA	0.952219	1.07439e-05	0.0731138
120.066	1.22419	-	-	-	OTU_89	Firmicutes	Bacilli	Lactobacillales	Lactobacillaceae	Lactobacillus	NA	0.928941	1.85839e-05	0.0819688
185.092	1.31042	-	-	-	OTU_89	Firmicutes	Bacilli	Lactobacillales	Lactobacillaceae	Lactobacillus	NA	0.90917	3.10094e-05	0.0984774
215.103	1.31527	-	-	-	OTU_89	Firmicutes	Bacilli	Lactobacillales	Lactobacillaceae	Lactobacillus	NA	0.888947	2.8095e-05	0.0942485
187.108	1.8142	-	-	-	OTU_89	Firmicutes	Bacilli	Lactobacillales	Lactobacillaceae	Lactobacillus	NA	0.853107	1.34088e-05	0.0713678
116.071	1.25702	-	-	-	OTU_95	Firmicutes	Bacilli	Lactobacillales	Lactobacillaceae	Lactobacillus	NA	0.939332	1.10615e-05	0.0726795
263.139	4.7061	-	-	-	OTU_95	Firmicutes	Bacilli	Lactobacillales	Lactobacillaceae	Lactobacillus	NA	0.948429	1.52881e-05	0.0750787
329.112	4.69479	-	-	-	OTU_95	Firmicutes	Bacilli	Lactobacillales	Lactobacillaceae	Lactobacillus	NA	0.941759	1.28648e-05	0.0712588
233.104	1.87558	-	-	-	OTU_95	Firmicutes	Bacilli	Lactobacillales	Lactobacillaceae	Lactobacillus	NA	0.917471	3.14625e-05	0.0986017
187.108	1.8142	-	-	-	OTU_95	Firmicutes	Bacilli	Lactobacillales	Lactobacillaceae	Lactobacillus	NA	0.916311	6.78172e-06	0.0950157
215.103	1.85681	-	-	-	OTU_95	Firmicutes	Bacilli	Lactobacillales	Lactobacillaceae	Lactobacillus	NA	0.907679	2.12769e-05	0.0841116
114.055	1.2673	-	-	-	OTU_95	Firmicutes	Bacilli	Lactobacillales	Lactobacillaceae	Lactobacillus	NA	0.90727	1.08672e-05	0.072911
185.092	1.31042	-	-	-	OTU_95	Firmicutes	Bacilli	Lactobacillales	Lactobacillaceae	Lactobacillus	NA	0.905162	2.95203e-05	0.0966479
242.151	1.25229	-	-	-	OTU_95	Firmicutes	Bacilli	Lactobacillales	Lactobacillaceae	Lactobacillus	NA	0.901408	2.71775e-05	0.0924733
233.104	1.31707	-	-	-	OTU_95	Firmicutes	Bacilli	Lactobacillales	Lactobacillaceae	Lactobacillus	NA	0.887414	2.0356e-05	0.0832342
215.103	1.31527	-	-	-	OTU_95	Firmicutes	Bacilli	Lactobacillales	Lactobacillaceae	Lactobacillus	NA	0.886784	3.04507e-05	0.0976798
203.103	1.91227	-	-	-	OTU_98	Firmicutes	Bacilli	Lactobacillales	Streptococcaceae	Streptococcus	NA	0.914349	1.75286e-05	0.0791462
137.023	4.3762	-	-	-	OTU_98	Firmicutes	Bacilli	Lactobacillales	Streptococcaceae	Streptococcus	NA	0.895736	3.07155e-05	0.0981987
181.122	11.7307	-	-	-	OTU_98	Firmicutes	Bacilli	Lactobacillales	Streptococcaceae	Streptococcus	NA	0.87242	2.18945e-05	0.0834371
104.034	1.14861	-	-	-	OTU_98	Firmicutes	Bacilli	Lactobacillales	Streptococcaceae	Streptococcus	NA	-0.883818	3.03978e-05	0.0978397
361.2	11.8022	-	-	-	OTU_98	Firmicutes	Bacilli	Lactobacillales	Streptococcaceae	Streptococcus	NA	-0.896993	3.07548e-05	0.0979955
230.114	1.28161	-	-	-	OTU_98	Firmicutes	Bacilli	Lactobacillales	Streptococcaceae	Streptococcus	NA	-0.908562	1.97548e-05	0.082911
243.159	10.5356	-	-	-	OTU_98	Firmicutes	Bacilli	Lactobacillales	Streptococcaceae	Streptococcus	NA	-0.916367	1.72437e-05	0.0786047
308.099	1.214	-	-	-	OTU_98	Firmicutes	Bacilli	Lactobacillales	Streptococcaceae	Streptococcus	NA	-0.923474	3.18404e-05	0.0984899
214.048	1.1789	-	-	-	OTU_98	Firmicutes	Bacilli	Lactobacillales	Streptococcaceae	Streptococcus	NA	-0.930718	7.93584e-06	0.0795855
666.384	4.87231	-	-	-	OTU_101	Firmicutes	Bacilli	Lactobacillales	Lactobacillaceae	Lactobacillus	NA	0.857656	2.52267e-05	0.088686
116.071	1.25702	-	-	-	OTU_103	Firmicutes	Bacilli	Lactobacillales	Streptococcaceae	Lactococcus	NA	0.870471	2.23544e-05	0.083848
215.103	1.85681	-	-	-	OTU_103	Firmicutes	Bacilli	Lactobacillales	Streptococcaceae	Lactococcus	NA	0.964611	7.8954e-06	0.0808828
215.103	1.31527	-	-	-	OTU_103	Firmicutes	Bacilli	Lactobacillales	Streptococcaceae	Lactococcus	NA	0.95014	1.04801e-05	0.0728802
329.112	4.69479	-	-	-	OTU_103	Firmicutes	Bacilli	Lactobacillales	Streptococcaceae	Lactococcus	NA	0.946542	1.3818e-05	0.0723335
263.139	4.7061	-	-	-	OTU_103	Firmicutes	Bacilli	Lactobacillales	Streptococcaceae	Lactococcus	NA	0.939977	1.41417e-05	0.0716653
261.124	4.7076	-	-	-	OTU_103	Firmicutes	Bacilli	Lactobacillales	Streptococcaceae	Lactococcus	NA	0.930378	1.394e-05	0.0717888
242.151	1.25229	-	-	-	OTU_103	Firmicutes	Bacilli	Lactobacillales	Streptococcaceae	Lactococcus	NA	0.925714	1.49211e-05	0.0744271
187.108	1.8142	-	-	-	OTU_103	Firmicutes	Bacilli	Lactobacillales	Streptococcaceae	Lactococcus	NA	0.914207	1.91195e-05	0.0820521
233.104	1.87558	-	-	-	OTU_103	Firmicutes	Bacilli	Lactobacillales	Streptococcaceae	Lactococcus	NA	0.911073	1.56197e-05	0.0755392
233.104	1.31707	-	-	-	OTU_103	Firmicutes	Bacilli	Lactobacillales	Streptococcaceae	Lactococcus	NA	0.857929	2.15665e-05	0.0842083
116.071	1.25702	-	-	-	OTU_119	Firmicutes	Bacilli	Lactobacillales	NA	NA	NA	0.87326	3.16774e-05	0.098305
215.103	1.85681	-	-	-	OTU_119	Firmicutes	Bacilli	Lactobacillales	NA	NA	NA	0.95147	1.22261e-05	0.0705943
242.151	1.25229	-	-	-	OTU_119	Firmicutes	Bacilli	Lactobacillales	NA	NA	NA	0.931435	1.19179e-05	0.0705242
215.103	1.31527	-	-	-	OTU_119	Firmicutes	Bacilli	Lactobacillales	NA	NA	NA	0.926526	1.34518e-05	0.0711985
187.108	1.8142	-	-	-	OTU_119	Firmicutes	Bacilli	Lactobacillales	NA	NA	NA	0.915915	2.19346e-05	0.0832568
233.104	1.87558	-	-	-	OTU_119	Firmicutes	Bacilli	Lactobacillales	NA	NA	NA	0.912772	7.37015e-06	0.0856302
159.102	7.23539	-	-	-	OTU_121	Firmicutes	Bacilli	Lactobacillales	Streptococcaceae	Lactococcus	NA	0.94235	1.17287e-05	0.071629
293.212	11.7967	-	-	-	OTU_121	Firmicutes	Bacilli	Lactobacillales	Streptococcaceae	Lactococcus	NA	0.931155	2.16521e-05	0.0841975
261.124	4.7076	-	-	-	OTU_124	Firmicutes	Bacilli	Lactobacillales	Lactobacillaceae	Lactobacillus	NA	0.972291	6.98734e-06	0.0950996
242.151	1.25229	-	-	-	OTU_124	Firmicutes	Bacilli	Lactobacillales	Lactobacillaceae	Lactobacillus	NA	0.961166	9.01386e-06	0.0740317
233.104	1.87558	-	-	-	OTU_124	Firmicutes	Bacilli	Lactobacillales	Lactobacillaceae	Lactobacillus	NA	0.95664	8.74816e-06	0.0778928
215.103	1.31527	-	-	-	OTU_124	Firmicutes	Bacilli	Lactobacillales	Lactobacillaceae	Lactobacillus	NA	0.945828	1.29203e-05	0.0711525
120.066	1.22419	-	-	-	OTU_124	Firmicutes	Bacilli	Lactobacillales	Lactobacillaceae	Lactobacillus	NA	0.943227	1.80439e-05	0.0807078
114.055	1.2673	-	-	-	OTU_124	Firmicutes	Bacilli	Lactobacillales	Lactobacillaceae	Lactobacillus	NA	0.915647	1.87338e-05	0.082249
215.139	2.77875	-	-	-	OTU_124	Firmicutes	Bacilli	Lactobacillales	Lactobacillaceae	Lactobacillus	NA	0.911526	1.52654e-05	0.0753557
329.112	4.69479	-	-	-	OTU_124	Firmicutes	Bacilli	Lactobacillales	Lactobacillaceae	Lactobacillus	NA	0.981323	7.22185e-06	0.0893557
293.212	11.7967	-	-	-	OTU_133	Firmicutes	Bacilli	Lactobacillales	Streptococcaceae	Lactococcus	NA	0.965509	2.10083e-05	0.0840967
159.102	7.23539	-	-	-	OTU_133	Firmicutes	Bacilli	Lactobacillales	Streptococcaceae	Lactococcus	NA	0.944709	2.16598e-05	0.0838848
233.104	1.87558	-	-	-	OTU_143	Firmicutes	Bacilli	Lactobacillales	Lactobacillaceae	Lactobacillus	NA	0.964584	8.89882e-06	0.0770733
120.066	1.22419	-	-	-	OTU_143	Firmicutes	Bacilli	Lactobacillales	Lactobacillaceae	Lactobacillus	NA	0.949411	9.93437e-06	0.0733694
114.055	1.2673	-	-	-	OTU_143	Firmicutes	Bacilli	Lactobacillales	Lactobacillaceae	Lactobacillus	NA	0.945631	1.02502e-05	0.0734251
233.104	1.31707	-	-	-	OTU_143	Firmicutes	Bacilli	Lactobacillales	Lactobacillaceae	Lactobacillus	NA	0.943128	1.18793e-05	0.0716306
215.103	1.31527	-	-	-	OTU_143	Firmicutes	Bacilli	Lactobacillales	Lactobacillaceae	Lactobacillus	NA	0.93789	1.29384e-05	0.0708429
187.108	1.8142	-	-	-	OTU_143	Firmicutes	Bacilli	Lactobacillales	Lactobacillaceae	Lactobacillus	NA	0.933474	8.0464e-06	0.0790304
215.139	2.77875	-	-	-	OTU_143	Firmicutes	Bacilli	Lactobacillales	Lactobacillaceae	Lactobacillus	NA	0.915066	1.94665e-05	0.0824271
185.092	1.31042	-	-	-	OTU_143	Firmicutes	Bacilli	Lactobacillales	Lactobacillaceae	Lactobacillus	NA	0.885172	2.17418e-05	0.0838618
261.124	4.7076	-	-	-	OTU_143	Firmicutes	Bacilli	Lactobacillales	Lactobacillaceae	Lactobacillus	NA	0.983629	1.13666e-05	0.0726789
242.151	1.25229	-	-	-	OTU_143	Firmicutes	Bacilli	Lactobacillales	Lactobacillaceae	Lactobacillus	NA	0.973825	9.0127e-06	0.0746658
159.102	7.23539	-	-	-	OTU_145	Firmicutes	Bacilli	Lactobacillales	Streptococcaceae	Lactococcus	NA	0.934082	2.71746e-05	0.092795
116.071	1.25702	-	-	-	OTU_146	Firmicutes	Bacilli	Lactobacillales	Lactobacillaceae	Lactobacillus	NA	0.93938	9.82894e-06	0.0743191
114.055	1.2673	-	-	-	OTU_146	Firmicutes	Bacilli	Lactobacillales	Lactobacillaceae	Lactobacillus	NA	0.937118	1.63822e-05	0.0765079
185.092	1.31042	-	-	-	OTU_146	Firmicutes	Bacilli	Lactobacillales	Lactobacillaceae	Lactobacillus	NA	0.933412	1.93419e-05	0.0822651
261.124	4.7076	-	-	-	OTU_146	Firmicutes	Bacilli	Lactobacillales	Lactobacillaceae	Lactobacillus	NA	0.916434	1.33727e-05	0.0715753
263.139	4.7061	-	-	-	OTU_146	Firmicutes	Bacilli	Lactobacillales	Lactobacillaceae	Lactobacillus	NA	0.910885	1.56205e-05	0.0751614
233.104	1.31707	-	-	-	OTU_146	Firmicutes	Bacilli	Lactobacillales	Lactobacillaceae	Lactobacillus	NA	0.903843	1.46234e-05	0.0733265
233.104	1.87558	-	-	-	OTU_146	Firmicutes	Bacilli	Lactobacillales	Lactobacillaceae	Lactobacillus	NA	0.884629	7.61253e-06	0.0814898
120.066	1.22419	-	-	-	OTU_146	Firmicutes	Bacilli	Lactobacillales	Lactobacillaceae	Lactobacillus	NA	0.883477	2.03686e-05	0.0829296
242.151	1.25229	-	-	-	OTU_146	Firmicutes	Bacilli	Lactobacillales	Lactobacillaceae	Lactobacillus	NA	0.881243	2.22793e-05	0.0838969
230.114	1.28161	-	-	-	OTU_151	Firmicutes	Bacilli	Lactobacillales	Streptococcaceae	Streptococcus	NA	-0.852082	2.93573e-05	0.0964455
214.048	1.1789	-	-	-	OTU_151	Firmicutes	Bacilli	Lactobacillales	Streptococcaceae	Streptococcus	NA	-0.902953	1.90471e-05	0.0824841
473.153	1.86533	-	-	-	OTU_156	Firmicutes	Bacilli	Lactobacillales	Streptococcaceae	Lactococcus	NA	0.965131	1.77913e-05	0.0799531
179.055	1.24428	-	-	-	OTU_156	Firmicutes	Bacilli	Lactobacillales	Streptococcaceae	Lactococcus	NA	-0.884875	3.03514e-05	0.0980216
187.108	1.8142	-	-	-	OTU_157	Firmicutes	Bacilli	Lactobacillales	Lactobacillaceae	Lactobacillus	NA	0.932912	8.08423e-06	0.0785918
215.103	1.85681	-	-	-	OTU_157	Firmicutes	Bacilli	Lactobacillales	Lactobacillaceae	Lactobacillus	NA	0.871917	2.68919e-05	0.0921598
215.103	1.31527	-	-	-	OTU_157	Firmicutes	Bacilli	Lactobacillales	Lactobacillaceae	Lactobacillus	NA	0.861182	2.03065e-05	0.0833897
233.104	1.87558	-	-	-	OTU_161	Firmicutes	Bacilli	Lactobacillales	NA	NA	NA	0.953605	7.17615e-06	0.0899585
242.151	1.25229	-	-	-	OTU_161	Firmicutes	Bacilli	Lactobacillales	NA	NA	NA	0.95138	1.33674e-05	0.0719513
120.066	1.22419	-	-	-	OTU_161	Firmicutes	Bacilli	Lactobacillales	NA	NA	NA	0.946016	1.7196e-05	0.0787642
114.055	1.2673	-	-	-	OTU_161	Firmicutes	Bacilli	Lactobacillales	NA	NA	NA	0.930755	1.26153e-05	0.0715409
215.103	1.31527	-	-	-	OTU_161	Firmicutes	Bacilli	Lactobacillales	NA	NA	NA	0.930206	2.25447e-05	0.0839014
233.104	1.31707	-	-	-	OTU_161	Firmicutes	Bacilli	Lactobacillales	NA	NA	NA	0.922925	1.0378e-05	0.0727008
185.092	1.31042	-	-	-	OTU_161	Firmicutes	Bacilli	Lactobacillales	NA	NA	NA	0.893365	2.33952e-05	0.0847492
263.139	4.7061	-	-	-	OTU_161	Firmicutes	Bacilli	Lactobacillales	NA	NA	NA	0.979288	8.69872e-06	0.0781833
279.16	10.9259	-	-	-	OTU_167	Firmicutes	Bacilli	Lactobacillales	Streptococcaceae	Streptococcus	NA	0.936684	6.38907e-06	0.0966188
203.103	1.91227	-	-	-	OTU_167	Firmicutes	Bacilli	Lactobacillales	Streptococcaceae	Streptococcus	NA	0.899307	2.72395e-05	0.0923542
308.099	1.214	-	-	-	OTU_167	Firmicutes	Bacilli	Lactobacillales	Streptococcaceae	Streptococcus	NA	-0.90872	1.7142e-05	0.0788961
358.199	3.18278	-	-	-	OTU_167	Firmicutes	Bacilli	Lactobacillales	Streptococcaceae	Streptococcus	NA	-0.91825	1.09152e-05	0.0727212
361.2	11.8022	-	-	-	OTU_167	Firmicutes	Bacilli	Lactobacillales	Streptococcaceae	Streptococcus	NA	-0.937857	1.57309e-05	0.0749357
243.159	10.5356	-	-	-	OTU_167	Firmicutes	Bacilli	Lactobacillales	Streptococcaceae	Streptococcus	NA	-0.945228	8.76321e-06	0.0773044
214.048	1.1789	-	-	-	OTU_167	Firmicutes	Bacilli	Lactobacillales	Streptococcaceae	Streptococcus	NA	-0.954919	6.37502e-06	0.0979613
230.114	1.28161	-	-	-	OTU_167	Firmicutes	Bacilli	Lactobacillales	Streptococcaceae	Streptococcus	NA	-0.958608	7.27797e-06	0.0866732
215.103	1.85681	-	-	-	OTU_182	Firmicutes	Bacilli	Lactobacillales	NA	NA	Lactobacillus_equicursoris_(T)_DI70_(AB290830)	0.970648	1.06717e-05	0.0736749
233.104	1.87558	-	-	-	OTU_182	Firmicutes	Bacilli	Lactobacillales	NA	NA	Lactobacillus_equicursoris_(T)_DI70_(AB290830)	0.961429	8.11363e-06	0.0780809
215.103	1.31527	-	-	-	OTU_182	Firmicutes	Bacilli	Lactobacillales	NA	NA	Lactobacillus_equicursoris_(T)_DI70_(AB290830)	0.944565	8.00346e-06	0.0794276
120.066	1.22419	-	-	-	OTU_182	Firmicutes	Bacilli	Lactobacillales	NA	NA	Lactobacillus_equicursoris_(T)_DI70_(AB290830)	0.944313	2.28003e-05	0.0841949
187.108	1.8142	-	-	-	OTU_182	Firmicutes	Bacilli	Lactobacillales	NA	NA	Lactobacillus_equicursoris_(T)_DI70_(AB290830)	0.939843	7.07187e-06	0.0935764
233.104	1.31707	-	-	-	OTU_182	Firmicutes	Bacilli	Lactobacillales	NA	NA	Lactobacillus_equicursoris_(T)_DI70_(AB290830)	0.931854	1.57459e-05	0.074634
114.055	1.2673	-	-	-	OTU_182	Firmicutes	Bacilli	Lactobacillales	NA	NA	Lactobacillus_equicursoris_(T)_DI70_(AB290830)	0.928677	1.01244e-05	0.0736317
215.139	2.77875	-	-	-	OTU_182	Firmicutes	Bacilli	Lactobacillales	NA	NA	Lactobacillus_equicursoris_(T)_DI70_(AB290830)	0.9128	2.32759e-05	0.0846388
329.112	4.69479	-	-	-	OTU_182	Firmicutes	Bacilli	Lactobacillales	NA	NA	Lactobacillus_equicursoris_(T)_DI70_(AB290830)	0.985475	1.18904e-05	0.0708012
263.139	4.7061	-	-	-	OTU_182	Firmicutes	Bacilli	Lactobacillales	NA	NA	Lactobacillus_equicursoris_(T)_DI70_(AB290830)	0.981517	9.64798e-06	0.0753427
261.124	4.7076	-	-	-	OTU_182	Firmicutes	Bacilli	Lactobacillales	NA	NA	Lactobacillus_equicursoris_(T)_DI70_(AB290830)	0.977692	8.14133e-06	0.077564
215.103	1.85681	-	-	-	OTU_200	Firmicutes	Bacilli	Lactobacillales	Lactobacillaceae	NA	Lactobacillus_rhamnosus_(T)_JCM_1136_(D16552)	0.951338	1.09891e-05	0.0727048
329.112	4.69479	-	-	-	OTU_200	Firmicutes	Bacilli	Lactobacillales	Lactobacillaceae	NA	Lactobacillus_rhamnosus_(T)_JCM_1136_(D16552)	0.939708	9.72778e-06	0.0753483
263.139	4.7061	-	-	-	OTU_200	Firmicutes	Bacilli	Lactobacillales	Lactobacillaceae	NA	Lactobacillus_rhamnosus_(T)_JCM_1136_(D16552)	0.929819	8.22359e-06	0.077572
215.103	1.31527	-	-	-	OTU_200	Firmicutes	Bacilli	Lactobacillales	Lactobacillaceae	NA	Lactobacillus_rhamnosus_(T)_JCM_1136_(D16552)	0.925554	2.11539e-05	0.0839739
261.124	4.7076	-	-	-	OTU_200	Firmicutes	Bacilli	Lactobacillales	Lactobacillaceae	NA	Lactobacillus_rhamnosus_(T)_JCM_1136_(D16552)	0.923784	9.93045e-06	0.0739134
233.104	1.87558	-	-	-	OTU_200	Firmicutes	Bacilli	Lactobacillales	Lactobacillaceae	NA	Lactobacillus_rhamnosus_(T)_JCM_1136_(D16552)	0.916488	1.91648e-05	0.0818774
233.104	1.31707	-	-	-	OTU_200	Firmicutes	Bacilli	Lactobacillales	Lactobacillaceae	NA	Lactobacillus_rhamnosus_(T)_JCM_1136_(D16552)	0.87155	2.27315e-05	0.0842673
269.046	11.094	-	-	-	OTU_222	Firmicutes	Bacilli	Lactobacillales	Lactobacillaceae	Lactobacillus	Lactobacillus_crispatus_(T)_ATCC33820_(AF257097)	0.952641	1.14699e-05	0.0723682
269.046	11.0742	-	-	-	OTU_222	Firmicutes	Bacilli	Lactobacillales	Lactobacillaceae	Lactobacillus	Lactobacillus_crispatus_(T)_ATCC33820_(AF257097)	0.952641	6.61944e-06	0.0955524
203.067	1.29397	-	-	-	OTU_222	Firmicutes	Bacilli	Lactobacillales	Lactobacillaceae	Lactobacillus	Lactobacillus_crispatus_(T)_ATCC33820_(AF257097)	0.922879	2.08498e-05	0.0841693
209.045	5.97735	-	-	-	OTU_222	Firmicutes	Bacilli	Lactobacillales	Lactobacillaceae	Lactobacillus	Lactobacillus_crispatus_(T)_ATCC33820_(AF257097)	0.92243	1.1882e-05	0.0711965
131.07	5.23629	-	-	-	OTU_222	Firmicutes	Bacilli	Lactobacillales	Lactobacillaceae	Lactobacillus	Lactobacillus_crispatus_(T)_ATCC33820_(AF257097)	0.91711	1.21754e-05	0.0707298
666.384	4.87231	-	-	-	OTU_222	Firmicutes	Bacilli	Lactobacillales	Lactobacillaceae	Lactobacillus	Lactobacillus_crispatus_(T)_ATCC33820_(AF257097)	0.916368	2.28359e-05	0.0840007
126.99	1.0443	-	-	-	OTU_222	Firmicutes	Bacilli	Lactobacillales	Lactobacillaceae	Lactobacillus	Lactobacillus_crispatus_(T)_ATCC33820_(AF257097)	-0.909059	2.64158e-05	0.0915158
114.055	1.2673	-	-	-	OTU_234	Firmicutes	Bacilli	Lactobacillales	Lactobacillaceae	Lactobacillus	Lactobacillus_rhamnosus_(T)_JCM_1136_(D16552)	0.967832	7.15162e-06	0.0908464
233.104	1.31707	-	-	-	OTU_234	Firmicutes	Bacilli	Lactobacillales	Lactobacillaceae	Lactobacillus	Lactobacillus_rhamnosus_(T)_JCM_1136_(D16552)	0.957836	6.08346e-06	0.099928
329.112	4.69479	-	-	-	OTU_234	Firmicutes	Bacilli	Lactobacillales	Lactobacillaceae	Lactobacillus	Lactobacillus_rhamnosus_(T)_JCM_1136_(D16552)	0.937149	6.11893e-06	0.0988071
233.104	1.87558	-	-	-	OTU_234	Firmicutes	Bacilli	Lactobacillales	Lactobacillaceae	Lactobacillus	Lactobacillus_rhamnosus_(T)_JCM_1136_(D16552)	0.935817	2.32578e-05	0.0848972
261.124	4.7076	-	-	-	OTU_234	Firmicutes	Bacilli	Lactobacillales	Lactobacillaceae	Lactobacillus	Lactobacillus_rhamnosus_(T)_JCM_1136_(D16552)	0.931093	7.2536e-06	0.0874764
120.066	1.22419	-	-	-	OTU_234	Firmicutes	Bacilli	Lactobacillales	Lactobacillaceae	Lactobacillus	Lactobacillus_rhamnosus_(T)_JCM_1136_(D16552)	0.918528	9.75642e-06	0.0749607
263.139	4.7061	-	-	-	OTU_234	Firmicutes	Bacilli	Lactobacillales	Lactobacillaceae	Lactobacillus	Lactobacillus_rhamnosus_(T)_JCM_1136_(D16552)	0.917933	1.8906e-05	0.0822472
185.092	1.31042	-	-	-	OTU_234	Firmicutes	Bacilli	Lactobacillales	Lactobacillaceae	Lactobacillus	Lactobacillus_rhamnosus_(T)_JCM_1136_(D16552)	0.888627	1.87396e-05	0.0818973
187.108	1.8142	-	-	-	OTU_234	Firmicutes	Bacilli	Lactobacillales	Lactobacillaceae	Lactobacillus	Lactobacillus_rhamnosus_(T)_JCM_1136_(D16552)	0.82964	1.32931e-05	0.0719578
116.071	1.25702	-	-	-	OTU_246	Firmicutes	Bacilli	Lactobacillales	Lactobacillaceae	Lactobacillus	NA	0.917298	7.10586e-06	0.0927382
114.055	1.2673	-	-	-	OTU_246	Firmicutes	Bacilli	Lactobacillales	Lactobacillaceae	Lactobacillus	NA	0.933566	1.91153e-05	0.082405
185.092	1.31042	-	-	-	OTU_246	Firmicutes	Bacilli	Lactobacillales	Lactobacillaceae	Lactobacillus	NA	0.923583	2.12937e-05	0.0838303
233.104	1.31707	-	-	-	OTU_246	Firmicutes	Bacilli	Lactobacillales	Lactobacillaceae	Lactobacillus	NA	0.894908	1.16626e-05	0.0716853
261.124	4.7076	-	-	-	OTU_246	Firmicutes	Bacilli	Lactobacillales	Lactobacillaceae	Lactobacillus	NA	0.881971	2.45139e-05	0.087145
263.139	4.7061	-	-	-	OTU_246	Firmicutes	Bacilli	Lactobacillales	Lactobacillaceae	Lactobacillus	NA	0.868377	2.01809e-05	0.0839596
242.151	1.25229	-	-	-	OTU_246	Firmicutes	Bacilli	Lactobacillales	Lactobacillaceae	Lactobacillus	NA	0.852984	3.15084e-05	0.0984217
279.16	10.9259	-	-	-	OTU_260	Firmicutes	Bacilli	Lactobacillales	Streptococcaceae	Streptococcus	NA	0.906147	1.28439e-05	0.071559
230.114	1.28161	-	-	-	OTU_260	Firmicutes	Bacilli	Lactobacillales	Streptococcaceae	Streptococcus	NA	-0.902811	2.13474e-05	0.0836958
214.048	1.1789	-	-	-	OTU_260	Firmicutes	Bacilli	Lactobacillales	Streptococcaceae	Streptococcus	NA	-0.938942	2.07947e-05	0.0843044
308.099	1.214	-	-	-	OTU_260	Firmicutes	Bacilli	Lactobacillales	Streptococcaceae	Streptococcus	NA	-0.968485	6.43292e-06	0.0957619
