# Supplementary material for: New insights into cheddar cheese microbiota-metabolome relationships revealed by integrative analysis of multi-omics data
Source: Sci Rep. 2020 Feb 21;10:3164. doi: 10.1038/s41598-020-59617-9 (PMC7035325; doi:10.1038/s41598-020-59617-9)
Supplement: Supplementary file 5 — Dataset 4. [file 41598_2020_59617_MOESM5_ESM.xlsx]

## Sheet: Sheet1
New insights into cheddar cheese microbiota-metabolome relationships revealed by integrative analysis of multi-omics data
Roya Afshari, Christopher J. Pillidge, Elizabeth Read, Simone Rochfort, Daniel A. Dias, Andrew Mark Osborn, Harsharn Gill *
Dataset S4. The list of OTU and associated genera correlated with LC/MS metabolites for the surface data
M.Z	RT	putative ID	MS2 Features	Putative formulae	Associated OTU	Phylum	Class	Order	Family	Genus	Species	Sim-Score	P value	Q value	* Metabolite which their putative IDs is validated by comparison of their RT and m/z to an external standard.
199.06	4.65058	(1Formyl-1-Propenyl) pentadecanoic acid	C9H11O5, C9H9O5, C9H9O4	C9H12O5	OTU_10	Firmicutes	Bacilli	Lactobacillales	Lactobacillaceae	Pediococcus	Pediococcus_parvulus_strain_NBRC_100673_(NR_113922.1)	0.990981	1.68004e-05	0.0803371	NA: not annotated
232.129	1.28173	asparagine-valine	C9H18O4N3, C9H15O4N2, C8H13O2N2, C4H9O3N2, C4H10N	C9H17O4N3	OTU_252	Firmicutes	Bacilli	Lactobacillales	Streptococcaceae	NA	NA	-0.90791	2.03668e-05	0.0783444
	1.28173	asparagine-valine	-	-	OTU_41	Firmicutes	Bacilli	Lactobacillales	Streptococcaceae	Streptococcus	Streptococcus_porcinus_(T)_ATCC_43138_NCTC_10999_(AB002523)	-0.953157	5.99605e-06	0.0992152
	1.28173	asparagine-valine	-	-	OTU_63	Firmicutes	Bacilli	Lactobacillales	Streptococcaceae	Lactococcus	Lactococcus_lactis_(T)_NCDO_607T_(AB100802)	-0.91673	1.53844e-05	0.0801872
	1.28173	asparagine-valine	-	-	OTU_71	Firmicutes	Bacilli	Lactobacillales	Streptococcaceae	Lactococcus	NA	-0.928993	2.40339e-05	0.0826867
	1.28173	asparagine-valine	-	-	OTU_127	Firmicutes	Bacilli	Lactobacillales	Streptococcaceae	Lactococcus	NA	-0.869448	5.14336e-05	0.0983794
	1.28173	asparagine-valine	-	-	OTU_174	Firmicutes	Bacilli	Lactobacillales	Streptococcaceae	Streptococcus	NA	-0.950972	4.5354e-06	0.0984981
258.146	1.3675	Di peptide containing glutamate	C11H20O4N3, C11H18O3N3, C11H16O2N3, C8H13O2N2	C11H21O4N3	OTU_63	Firmicutes	Bacilli	Lactobacillales	Streptococcaceae	Lactococcus	Lactococcus_lactis_(T)_NCDO_607T_(AB100802)	-0.878388	2.21894e-05	0.0800391
	1.3675	Di peptide containing glutamate	-	-	OTU_41	Firmicutes	Bacilli	Lactobacillales	Streptococcaceae	Streptococcus	Streptococcus_porcinus_(T)_ATCC_43138_NCTC_10999_(AB002523)	-0.937628	6.94978e-06	0.094088
	1.9768	Di peptide containing glutamate	-	-	OTU_41	Firmicutes	Bacilli	Lactobacillales	Streptococcaceae	Streptococcus	Streptococcus_porcinus_(T)_ATCC_43138_NCTC_10999_(AB002523)	-0.877003	4.33432e-05	0.0953228
	1.3675	Di peptide containing glutamate	-	-	OTU_71	Firmicutes	Bacilli	Lactobacillales	Streptococcaceae	Lactococcus	NA	-0.897827	3.62037e-05	0.0894322
	1.9768	Di peptide containing glutamate	-	-	OTU_167	Firmicutes	Bacilli	Lactobacillales	Streptococcaceae	Streptococcus	Streptococcus_salivarius_(T)_ATCC_7073_(AY188352)	-0.874959	4.71891e-05	0.0958911
	1.9768	Di peptide containing glutamate	-	-	OTU_174	Firmicutes	Bacilli	Lactobacillales	Streptococcaceae	Streptococcus	NA	-0.882301	2.21572e-05	0.0802003
	1.3675	Di peptide containing glutamate	-	-	OTU_174	Firmicutes	Bacilli	Lactobacillales	Streptococcaceae	Streptococcus	NA	-0.934757	1.24672e-05	0.0833102
	1.3675	Di peptide containing glutamate	-	-	OTU_252	Firmicutes	Bacilli	Lactobacillales	Streptococcaceae	NA	NA	-0.881668	2.47685e-05	0.08329
146.118	1.26952	gamma-Butyrobetaine	C7 H16 O2 N, C6 H12 O2 N, C4 H10 O2 N, C5H10ON, C5H10N, C3H10N	C7 H15 O2 N	OTU_72	Firmicutes	Bacilli	Lactobacillales	Streptococcaceae	Streptococcus	Streptococcus_salivarius_(T)_ATCC_7073_(AY188352)	0.871615	2.4694e-05	0.0833081
	1.26952	gamma-Butyrobetaine	-	-	OTU_167	Firmicutes	Bacilli	Lactobacillales	Streptococcaceae	Streptococcus	Streptococcus_salivarius_(T)_ATCC_7073_(AY188352)	0.925957	1.26667e-05	0.0835721
251.115	1.23646	Histinidyl-proline	C11H14O3N3,C11H13N4O2,C10H15N4O,C10H12N3O, C7H5N2O3, C5H8NO2	C11 H16 O3 N4	OTU_89	Firmicutes	Bacilli	Lactobacillales	Lactobacillaceae	Lactobacillus	Lactobacillus_equicursoris_(T)_DI70_(AB290830)	0.948722	2.0663e-05	0.0783276
	1.23646	Histinidyl-proline	-	-	OTU_42	Firmicutes	Bacilli	Bacillales	Staphylococcaceae	Macrococcus	NA	0.90682	1.39361e-05	0.0802633
	1.23646	Histinidyl-proline	-	-	OTU_95	Firmicutes	Bacilli	Lactobacillales	Lactobacillaceae	Lactobacillus	Lactobacillus_delbrueckii_subsp._null_LMG_13136_(JX986966)	0.934775	2.03641e-05	0.0786239
150.058	1.80785	Methionine	-	-	OTU_43	Firmicutes	Bacilli	Lactobacillales	NA	NA	NA	-0.830488	5.15397e-05	0.0980427
	1.80785	Methionine	-	-	OTU_80	Firmicutes	Bacilli	Lactobacillales	Streptococcaceae	Streptococcus	NA	-0.944946	1.55246e-05	0.0801166
	1.80785	Methionine	-	-	OTU_102	Firmicutes	Bacilli	Lactobacillales	Lactobacillaceae	Lactobacillus	Lactobacillus_sakei_(T)_CCUG_34545_(AY204889)	-0.882674	1.94048e-05	0.0799544
	1.80785	Methionine	-	-	OTU_206	Firmicutes	Bacilli	Lactobacillales	Streptococcaceae	Streptococcus	NA	-0.879846	2.89701e-05	0.0848308
	1.80785	Methionine*	C5H9O2S, C4H10NS, C4H8O2N	C5H11NO2S	OTU_5	Firmicutes	Bacilli	Lactobacillales	Lactobacillaceae	Lactobacillus	Lactobacillus_ginsenosidimutans_strain_EMML_3041_(NR_132607.1)	-0.875264	1.86367e-05	0.079622
203.001	5.27816	O-methoxycatechol-O-sulphate	C7 H7 O5 S, C7 H7 O2	C7H8O5S	OTU_167	Firmicutes	Bacilli	Lactobacillales	Streptococcaceae	Streptococcus	Streptococcus_salivarius_(T)_ATCC_7073_(AY188352)	0.879325	2.93841e-05	0.0846169
	5.27816	O-methoxycatechol-O-sulphate	-	-	OTU_41	Firmicutes	Bacilli	Lactobacillales	Streptococcaceae	Streptococcus	Streptococcus_porcinus_(T)_ATCC_43138_NCTC_10999_(AB002523)	0.865908	5.1456e-05	0.098242
	5.27816	O-methoxycatechol-O-sulphate	-	-	OTU_72	Firmicutes	Bacilli	Lactobacillales	Streptococcaceae	Streptococcus	Streptococcus_salivarius_(T)_ATCC_7073_(AY188352)	0.85739	5.22232e-05	0.0984446
	5.27816	O-methoxycatechol-O-sulphate	-	-	OTU_174	Firmicutes	Bacilli	Lactobacillales	Streptococcaceae	Streptococcus	NA	0.868507	5.07988e-05	0.0978837
247.094	1.27556	Threoninyl-Glutamate	C9H15O6N2, C9H13O5N2, C7H9O4N2, C6H11O3N2, C6H9O2N2, C5H6O3N	C9H16O6N2	OTU_72	Firmicutes	Bacilli	Lactobacillales	Streptococcaceae	Streptococcus	Streptococcus_salivarius_(T)_ATCC_7073_(AY188352)	-0.863925	4.54386e-05	0.0960798
191.179	11.8052	-	-	-	OTU_1	Firmicutes	Bacilli	Lactobacillales	Streptococcaceae	Lactococcus	Lactococcus_lactis_(T)_NCDO_607T_(AB100802)	0.950986	2.01528e-05	0.0783888
213.149	9.10838	-	-	-	OTU_1	Firmicutes	Bacilli	Lactobacillales	Streptococcaceae	Lactococcus	Lactococcus_lactis_(T)_NCDO_607T_(AB100802)	0.948619	1.80565e-05	0.079088
241.181	10.7697	-	-	-	OTU_1	Firmicutes	Bacilli	Lactobacillales	Streptococcaceae	Lactococcus	Lactococcus_lactis_(T)_NCDO_607T_(AB100802)	0.913034	1.71476e-05	0.0801592
209.19	11.7916	-	-	-	OTU_1	Firmicutes	Bacilli	Lactobacillales	Streptococcaceae	Lactococcus	Lactococcus_lactis_(T)_NCDO_607T_(AB100802)	0.949799	1.38222e-05	0.0804969
243.196	11.8006	-	-	-	OTU_1	Firmicutes	Bacilli	Lactobacillales	Streptococcaceae	Lactococcus	Lactococcus_lactis_(T)_NCDO_607T_(AB100802)	0.922421	3.85885e-05	0.0920514
242.013	4.93646	-	-	-	OTU_2	Firmicutes	Bacilli	Lactobacillales	Streptococcaceae	Streptococcus	Streptococcus_salivarius_(T)_ATCC_7073_(AY188352)	0.917829	1.85452e-05	0.0802175
346.287	16.3088	-	-	-	OTU_2	Firmicutes	Bacilli	Lactobacillales	Streptococcaceae	Streptococcus	Streptococcus_salivarius_(T)_ATCC_7073_(AY188352)	0.908887	2.61452e-05	0.0823414
395.277	16.0635	-	-	-	OTU_2	Firmicutes	Bacilli	Lactobacillales	Streptococcaceae	Streptococcus	Streptococcus_salivarius_(T)_ATCC_7073_(AY188352)	0.8855	3.18749e-05	0.0872123
142.159	16.3445	-	-	-	OTU_2	Firmicutes	Bacilli	Lactobacillales	Streptococcaceae	Streptococcus	Streptococcus_salivarius_(T)_ATCC_7073_(AY188352)	0.896479	3.49156e-05	0.0894292
340.285	16.3064	-	-	-	OTU_2	Firmicutes	Bacilli	Lactobacillales	Streptococcaceae	Streptococcus	Streptococcus_salivarius_(T)_ATCC_7073_(AY188352)	0.874713	3.75029e-05	0.09113
119.026	15.5337	-	-	-	OTU_2	Firmicutes	Bacilli	Lactobacillales	Streptococcaceae	Streptococcus	Streptococcus_salivarius_(T)_ATCC_7073_(AY188352)	-0.870565	3.88891e-05	0.0919271
435.234	13.8598	-	-	-	OTU_2	Firmicutes	Bacilli	Lactobacillales	Streptococcaceae	Streptococcus	Streptococcus_salivarius_(T)_ATCC_7073_(AY188352)	0.834978	4.73624e-05	0.0956837
107.035	16.2344	-	-	-	OTU_2	Firmicutes	Bacilli	Lactobacillales	Streptococcaceae	Streptococcus	Streptococcus_salivarius_(T)_ATCC_7073_(AY188352)	0.86618	4.45099e-05	0.096264
242.013	3.51709	-	-	-	OTU_2	Firmicutes	Bacilli	Lactobacillales	Streptococcaceae	Streptococcus	Streptococcus_salivarius_(T)_ATCC_7073_(AY188352)	0.856961	4.93409e-05	0.0974152
204.063	1.76432	-	-	-	OTU_3	Firmicutes	Bacilli	Lactobacillales	Lactobacillaceae	Lactobacillus	Lactobacillus_equicursoris_(T)_DI70_(AB290830)	0.918619	2.6166e-05	0.0821586
263.139	4.7061	-	-	-	OTU_3	Firmicutes	Bacilli	Lactobacillales	Lactobacillaceae	Lactobacillus	Lactobacillus_equicursoris_(T)_DI70_(AB290830)	0.95252	2.4051e-05	0.0824733
329.112	4.69479	-	-	-	OTU_3	Firmicutes	Bacilli	Lactobacillales	Lactobacillaceae	Lactobacillus	Lactobacillus_equicursoris_(T)_DI70_(AB290830)	0.949792	1.11961e-05	0.084575
215.139	2.77875	-	-	-	OTU_3	Firmicutes	Bacilli	Lactobacillales	Lactobacillaceae	Lactobacillus	Lactobacillus_equicursoris_(T)_DI70_(AB290830)	0.939045	1.10861e-05	0.0856051
233.104	1.31707	-	-	-	OTU_3	Firmicutes	Bacilli	Lactobacillales	Lactobacillaceae	Lactobacillus	Lactobacillus_equicursoris_(T)_DI70_(AB290830)	0.950758	1.06772e-05	0.0862821
114.055	1.2673	-	-	-	OTU_3	Firmicutes	Bacilli	Lactobacillales	Lactobacillaceae	Lactobacillus	Lactobacillus_equicursoris_(T)_DI70_(AB290830)	0.930591	9.12349e-06	0.0880625
251.115	1.23646	-	-	-	OTU_3	Firmicutes	Bacilli	Lactobacillales	Lactobacillaceae	Lactobacillus	Lactobacillus_equicursoris_(T)_DI70_(AB290830)	0.948347	8.2465e-06	0.0934406
337.039	5.86104	-	-	-	OTU_3	Firmicutes	Bacilli	Lactobacillales	Lactobacillaceae	Lactobacillus	Lactobacillus_equicursoris_(T)_DI70_(AB290830)	0.877715	4.20301e-05	0.0960836
242.151	1.25229	-	-	-	OTU_3	Firmicutes	Bacilli	Lactobacillales	Lactobacillaceae	Lactobacillus	Lactobacillus_equicursoris_(T)_DI70_(AB290830)	0.950323	5.58201e-06	0.0969825
132.531	15.8595	-	-	-	OTU_3	Firmicutes	Bacilli	Lactobacillales	Lactobacillaceae	Lactobacillus	Lactobacillus_equicursoris_(T)_DI70_(AB290830)	0.891665	5.00621e-05	0.0979119
215.103	1.31527	-	-	-	OTU_4	Firmicutes	Bacilli	Lactobacillales	Lactobacillaceae	Lactobacillus	Lactobacillus_rhamnosus_(T)_JCM_1136_(D16552)	0.914138	2.32834e-05	0.0811763
233.104	1.87558	-	-	-	OTU_4	Firmicutes	Bacilli	Lactobacillales	Lactobacillaceae	Lactobacillus	Lactobacillus_rhamnosus_(T)_JCM_1136_(D16552)	0.861971	2.52481e-05	0.0822495
187.108	2.64224	-	-	-	OTU_4	Firmicutes	Bacilli	Lactobacillales	Lactobacillaceae	Lactobacillus	Lactobacillus_rhamnosus_(T)_JCM_1136_(D16552)	0.858582	3.00852e-05	0.0854555
251.115	1.23646	-	-	-	OTU_4	Firmicutes	Bacilli	Lactobacillales	Lactobacillaceae	Lactobacillus	Lactobacillus_rhamnosus_(T)_JCM_1136_(D16552)	0.829142	3.25242e-05	0.0880642
215.103	1.85681	-	-	-	OTU_4	Firmicutes	Bacilli	Lactobacillales	Lactobacillaceae	Lactobacillus	Lactobacillus_rhamnosus_(T)_JCM_1136_(D16552)	0.979598	8.39436e-06	0.0902131
114.055	1.2673	-	-	-	OTU_4	Firmicutes	Bacilli	Lactobacillales	Lactobacillaceae	Lactobacillus	Lactobacillus_rhamnosus_(T)_JCM_1136_(D16552)	0.871675	3.92733e-05	0.0922078
242.151	1.25229	-	-	-	OTU_4	Firmicutes	Bacilli	Lactobacillales	Lactobacillaceae	Lactobacillus	Lactobacillus_rhamnosus_(T)_JCM_1136_(D16552)	0.846954	5.40871e-05	0.0997927
963.553	5.41885	-	-	-	OTU_5	Firmicutes	Bacilli	Lactobacillales	Lactobacillaceae	Lactobacillus	Lactobacillus_ginsenosidimutans_strain_EMML_3041_(NR_132607.1)	0.93448	1.7698e-05	0.0785073
808.583	15.145	-	-	-	OTU_5	Firmicutes	Bacilli	Lactobacillales	Lactobacillaceae	Lactobacillus	Lactobacillus_ginsenosidimutans_strain_EMML_3041_(NR_132607.1)	0.912334	2.01432e-05	0.0786449
215.032	1.18395	-	-	-	OTU_5	Firmicutes	Bacilli	Lactobacillales	Lactobacillaceae	Lactobacillus	Lactobacillus_ginsenosidimutans_strain_EMML_3041_(NR_132607.1)	0.903238	1.41232e-05	0.0791539
419.316	17.4396	-	-	-	OTU_5	Firmicutes	Bacilli	Lactobacillales	Lactobacillaceae	Lactobacillus	Lactobacillus_ginsenosidimutans_strain_EMML_3041_(NR_132607.1)	0.917949	1.98083e-05	0.0800353
164.071	3.02958	-	-	-	OTU_5	Firmicutes	Bacilli	Lactobacillales	Lactobacillaceae	Lactobacillus	Lactobacillus_ginsenosidimutans_strain_EMML_3041_(NR_132607.1)	-0.880639	1.99936e-05	0.0801624
187.097	6.34973	-	-	-	OTU_5	Firmicutes	Bacilli	Lactobacillales	Lactobacillaceae	Lactobacillus	Lactobacillus_ginsenosidimutans_strain_EMML_3041_(NR_132607.1)	0.941804	1.53124e-05	0.080213
267.024	1.61958	-	-	-	OTU_5	Firmicutes	Bacilli	Lactobacillales	Lactobacillaceae	Lactobacillus	Lactobacillus_ginsenosidimutans_strain_EMML_3041_(NR_132607.1)	0.974259	1.5098e-05	0.0803
441.298	17.4663	-	-	-	OTU_5	Firmicutes	Bacilli	Lactobacillales	Lactobacillaceae	Lactobacillus	Lactobacillus_ginsenosidimutans_strain_EMML_3041_(NR_132607.1)	0.897859	1.5497e-05	0.0803718
194.14	16.0779	-	-	-	OTU_5	Firmicutes	Bacilli	Lactobacillales	Lactobacillaceae	Lactobacillus	Lactobacillus_ginsenosidimutans_strain_EMML_3041_(NR_132607.1)	0.910907	2.26828e-05	0.0804271
147.044	3.03512	-	-	-	OTU_5	Firmicutes	Bacilli	Lactobacillales	Lactobacillaceae	Lactobacillus	Lactobacillus_ginsenosidimutans_strain_EMML_3041_(NR_132607.1)	-0.870353	2.30218e-05	0.0808046
290.088	1.37511	-	-	-	OTU_5	Firmicutes	Bacilli	Lactobacillales	Lactobacillaceae	Lactobacillus	Lactobacillus_ginsenosidimutans_strain_EMML_3041_(NR_132607.1)	0.952045	1.62322e-05	0.0809625
292.14	2.44625	-	-	-	OTU_5	Firmicutes	Bacilli	Lactobacillales	Lactobacillaceae	Lactobacillus	Lactobacillus_ginsenosidimutans_strain_EMML_3041_(NR_132607.1)	0.936245	1.33406e-05	0.0813266
483.288	5.41789	-	-	-	OTU_5	Firmicutes	Bacilli	Lactobacillales	Lactobacillaceae	Lactobacillus	Lactobacillus_ginsenosidimutans_strain_EMML_3041_(NR_132607.1)	0.914827	2.63457e-05	0.0814955
348.124	2.7927	-	-	-	OTU_5	Firmicutes	Bacilli	Lactobacillales	Lactobacillaceae	Lactobacillus	Lactobacillus_ginsenosidimutans_strain_EMML_3041_(NR_132607.1)	0.91676	1.31753e-05	0.0822429
704.581	14.7054	-	-	-	OTU_5	Firmicutes	Bacilli	Lactobacillales	Lactobacillaceae	Lactobacillus	Lactobacillus_ginsenosidimutans_strain_EMML_3041_(NR_132607.1)	0.941812	2.60397e-05	0.0822574
172.957	1.29541	-	-	-	OTU_5	Firmicutes	Bacilli	Lactobacillales	Lactobacillaceae	Lactobacillus	Lactobacillus_ginsenosidimutans_strain_EMML_3041_(NR_132607.1)	0.89867	2.37805e-05	0.0823585
310.097	1.80059	-	-	-	OTU_5	Firmicutes	Bacilli	Lactobacillales	Lactobacillaceae	Lactobacillus	Lactobacillus_ginsenosidimutans_strain_EMML_3041_(NR_132607.1)	0.909522	1.31676e-05	0.0826899
244.119	2.46749	-	-	-	OTU_5	Firmicutes	Bacilli	Lactobacillales	Lactobacillaceae	Lactobacillus	Lactobacillus_ginsenosidimutans_strain_EMML_3041_(NR_132607.1)	0.949475	1.31459e-05	0.0830536
239.997	4.44935	-	-	-	OTU_5	Firmicutes	Bacilli	Lactobacillales	Lactobacillaceae	Lactobacillus	Lactobacillus_ginsenosidimutans_strain_EMML_3041_(NR_132607.1)	0.95825	9.53711e-06	0.0849737
290.088	1.42707	-	-	-	OTU_5	Firmicutes	Bacilli	Lactobacillales	Lactobacillaceae	Lactobacillus	Lactobacillus_ginsenosidimutans_strain_EMML_3041_(NR_132607.1)	0.904332	9.97688e-06	0.0852489
175.062	16.2452	-	-	-	OTU_5	Firmicutes	Bacilli	Lactobacillales	Lactobacillaceae	Lactobacillus	Lactobacillus_ginsenosidimutans_strain_EMML_3041_(NR_132607.1)	0.876009	3.07843e-05	0.086266
222.886	1.22416	-	-	-	OTU_5	Firmicutes	Bacilli	Lactobacillales	Lactobacillaceae	Lactobacillus	Lactobacillus_ginsenosidimutans_strain_EMML_3041_(NR_132607.1)	0.874245	3.55384e-05	0.0894851
376.424	3.8837	-	-	-	OTU_5	Firmicutes	Bacilli	Lactobacillales	Lactobacillaceae	Lactobacillus	Lactobacillus_ginsenosidimutans_strain_EMML_3041_(NR_132607.1)	0.874987	3.84536e-05	0.0925769
216.089	16.2224	-	-	-	OTU_5	Firmicutes	Bacilli	Lactobacillales	Lactobacillaceae	Lactobacillus	Lactobacillus_ginsenosidimutans_strain_EMML_3041_(NR_132607.1)	0.908922	8.24378e-06	0.0944362
360.128	2.45637	-	-	-	OTU_5	Firmicutes	Bacilli	Lactobacillales	Lactobacillaceae	Lactobacillus	Lactobacillus_ginsenosidimutans_strain_EMML_3041_(NR_132607.1)	0.927229	4.82092e-06	0.0948216
222.636	1.27455	-	-	-	OTU_5	Firmicutes	Bacilli	Lactobacillales	Lactobacillaceae	Lactobacillus	Lactobacillus_ginsenosidimutans_strain_EMML_3041_(NR_132607.1)	0.832553	4.35932e-05	0.0950703
166.086	3.02992	-	-	-	OTU_5	Firmicutes	Bacilli	Lactobacillales	Lactobacillaceae	Lactobacillus	Lactobacillus_ginsenosidimutans_strain_EMML_3041_(NR_132607.1)	-0.850812	4.33256e-05	0.0954854
148.043	1.40899	-	-	-	OTU_5	Firmicutes	Bacilli	Lactobacillales	Lactobacillaceae	Lactobacillus	Lactobacillus_ginsenosidimutans_strain_EMML_3041_(NR_132607.1)	-0.885525	4.63514e-05	0.0958707
133.032	1.80832	-	-	-	OTU_5	Firmicutes	Bacilli	Lactobacillales	Lactobacillaceae	Lactobacillus	Lactobacillus_ginsenosidimutans_strain_EMML_3041_(NR_132607.1)	-0.872233	4.64441e-05	0.0958723
104.053	1.80966	-	-	-	OTU_5	Firmicutes	Bacilli	Lactobacillales	Lactobacillaceae	Lactobacillus	Lactobacillus_ginsenosidimutans_strain_EMML_3041_(NR_132607.1)	-0.881882	4.58715e-05	0.0966032
328.139	3.22257	-	-	-	OTU_5	Firmicutes	Bacilli	Lactobacillales	Lactobacillaceae	Lactobacillus	Lactobacillus_ginsenosidimutans_strain_EMML_3041_(NR_132607.1)	0.952654	5.37808e-06	0.0966614
399.433	3.65943	-	-	-	OTU_5	Firmicutes	Bacilli	Lactobacillales	Lactobacillaceae	Lactobacillus	Lactobacillus_ginsenosidimutans_strain_EMML_3041_(NR_132607.1)	0.927023	7.92528e-06	0.0971962
296.846	1.21381	-	-	-	OTU_5	Firmicutes	Bacilli	Lactobacillales	Lactobacillaceae	Lactobacillus	Lactobacillus_ginsenosidimutans_strain_EMML_3041_(NR_132607.1)	0.846104	5.01759e-05	0.0977676
201.078	16.2516	-	-	-	OTU_5	Firmicutes	Bacilli	Lactobacillales	Lactobacillaceae	Lactobacillus	Lactobacillus_ginsenosidimutans_strain_EMML_3041_(NR_132607.1)	0.91834	5.2812e-05	0.0984861
321.44	1.32613	-	-	-	OTU_10	Firmicutes	Bacilli	Lactobacillales	Lactobacillaceae	Pediococcus	Pediococcus_parvulus_strain_NBRC_100673_(NR_113922.1)	0.935666	1.73962e-05	0.0785049
381.265	12.8481	-	-	-	OTU_10	Firmicutes	Bacilli	Lactobacillales	Lactobacillaceae	Pediococcus	Pediococcus_parvulus_strain_NBRC_100673_(NR_113922.1)	0.960881	1.95276e-05	0.0798295
181.122	11.7307	-	-	-	OTU_10	Firmicutes	Bacilli	Lactobacillales	Lactobacillaceae	Pediococcus	Pediococcus_parvulus_strain_NBRC_100673_(NR_113922.1)	0.899405	1.52261e-05	0.0801634
269.249	15.4463	-	-	-	OTU_10	Firmicutes	Bacilli	Lactobacillales	Lactobacillaceae	Pediococcus	Pediococcus_parvulus_strain_NBRC_100673_(NR_113922.1)	0.937158	1.9201e-05	0.0803854
201.089	16.2592	-	-	-	OTU_10	Firmicutes	Bacilli	Lactobacillales	Lactobacillaceae	Pediococcus	Pediococcus_parvulus_strain_NBRC_100673_(NR_113922.1)	0.915409	1.71131e-05	0.0807217
241.072	4.87312	-	-	-	OTU_10	Firmicutes	Bacilli	Lactobacillales	Lactobacillaceae	Pediococcus	Pediococcus_parvulus_strain_NBRC_100673_(NR_113922.1)	0.882508	2.41844e-05	0.0823888
325.202	9.86563	-	-	-	OTU_10	Firmicutes	Bacilli	Lactobacillales	Lactobacillaceae	Pediococcus	Pediococcus_parvulus_strain_NBRC_100673_(NR_113922.1)	0.997481	2.7441e-05	0.0824374
315.052	11.6226	-	-	-	OTU_10	Firmicutes	Bacilli	Lactobacillales	Lactobacillaceae	Pediococcus	Pediococcus_parvulus_strain_NBRC_100673_(NR_113922.1)	0.867115	2.50783e-05	0.0824695
124.039	1.85605	-	-	-	OTU_10	Firmicutes	Bacilli	Lactobacillales	Lactobacillaceae	Pediococcus	Pediococcus_parvulus_strain_NBRC_100673_(NR_113922.1)	0.980327	2.56957e-05	0.0826741
243.087	4.95525	-	-	-	OTU_10	Firmicutes	Bacilli	Lactobacillales	Lactobacillaceae	Pediococcus	Pediococcus_parvulus_strain_NBRC_100673_(NR_113922.1)	0.978206	9.38519e-06	0.0858207
227.092	4.36174	-	-	-	OTU_10	Firmicutes	Bacilli	Lactobacillales	Lactobacillaceae	Pediococcus	Pediococcus_parvulus_strain_NBRC_100673_(NR_113922.1)	0.989035	8.67406e-06	0.0877887
209.045	5.546	-	-	-	OTU_10	Firmicutes	Bacilli	Lactobacillales	Lactobacillaceae	Pediococcus	Pediococcus_parvulus_strain_NBRC_100673_(NR_113922.1)	0.912701	3.59773e-05	0.0895094
298.247	14.2093	-	-	-	OTU_10	Firmicutes	Bacilli	Lactobacillales	Lactobacillaceae	Pediococcus	Pediococcus_parvulus_strain_NBRC_100673_(NR_113922.1)	0.969228	3.552e-05	0.0896554
476.278	11.8623	-	-	-	OTU_10	Firmicutes	Bacilli	Lactobacillales	Lactobacillaceae	Pediococcus	Pediococcus_parvulus_strain_NBRC_100673_(NR_113922.1)	0.904151	3.79221e-05	0.0919344
160.039	4.67259	-	-	-	OTU_10	Firmicutes	Bacilli	Lactobacillales	Lactobacillaceae	Pediococcus	Pediococcus_parvulus_strain_NBRC_100673_(NR_113922.1)	0.945883	3.87636e-05	0.0920478
214.073	16.2679	-	-	-	OTU_10	Firmicutes	Bacilli	Lactobacillales	Lactobacillaceae	Pediococcus	Pediococcus_parvulus_strain_NBRC_100673_(NR_113922.1)	0.873058	4.70665e-05	0.0960162
209.045	5.97735	-	-	-	OTU_10	Firmicutes	Bacilli	Lactobacillales	Lactobacillaceae	Pediococcus	Pediococcus_parvulus_strain_NBRC_100673_(NR_113922.1)	0.864277	4.60479e-05	0.0963905
269.046	11.094	-	-	-	OTU_10	Firmicutes	Bacilli	Lactobacillales	Lactobacillaceae	Pediococcus	Pediococcus_parvulus_strain_NBRC_100673_(NR_113922.1)	0.911005	4.59336e-05	0.0965389
329.234	9.07527	-	-	-	OTU_10	Firmicutes	Bacilli	Lactobacillales	Lactobacillaceae	Pediococcus	Pediococcus_parvulus_strain_NBRC_100673_(NR_113922.1)	0.844322	5.25919e-05	0.0984278
329.112	4.69479	-	-	-	OTU_24	Firmicutes	Bacilli	Bacillales	Staphylococcaceae	Macrococcus	Macrococcus_caseolyticus_(T)_ATCC_13548_(=_MAFF_911387)_(D83359)	0.920105	2.14765e-05	0.0788314
251.115	1.23646	-	-	-	OTU_24	Firmicutes	Bacilli	Bacillales	Staphylococcaceae	Macrococcus	Macrococcus_caseolyticus_(T)_ATCC_13548_(=_MAFF_911387)_(D83359)	0.914126	1.90841e-05	0.0808704
261.124	4.7076	-	-	-	OTU_24	Firmicutes	Bacilli	Bacillales	Staphylococcaceae	Macrococcus	Macrococcus_caseolyticus_(T)_ATCC_13548_(=_MAFF_911387)_(D83359)	0.925286	2.64321e-05	0.0810414
114.055	1.2673	-	-	-	OTU_24	Firmicutes	Bacilli	Bacillales	Staphylococcaceae	Macrococcus	Macrococcus_caseolyticus_(T)_ATCC_13548_(=_MAFF_911387)_(D83359)	0.900053	2.67239e-05	0.0814569
215.139	2.77875	-	-	-	OTU_24	Firmicutes	Bacilli	Bacillales	Staphylococcaceae	Macrococcus	Macrococcus_caseolyticus_(T)_ATCC_13548_(=_MAFF_911387)_(D83359)	0.897035	2.54063e-05	0.0822506
263.139	4.7061	-	-	-	OTU_24	Firmicutes	Bacilli	Bacillales	Staphylococcaceae	Macrococcus	Macrococcus_caseolyticus_(T)_ATCC_13548_(=_MAFF_911387)_(D83359)	0.922485	2.55056e-05	0.0823166
215.103	1.31527	-	-	-	OTU_24	Firmicutes	Bacilli	Bacillales	Staphylococcaceae	Macrococcus	Macrococcus_caseolyticus_(T)_ATCC_13548_(=_MAFF_911387)_(D83359)	0.923072	1.17529e-05	0.0827824
185.092	1.31042	-	-	-	OTU_24	Firmicutes	Bacilli	Bacillales	Staphylococcaceae	Macrococcus	Macrococcus_caseolyticus_(T)_ATCC_13548_(=_MAFF_911387)_(D83359)	0.906148	1.16237e-05	0.0841467
233.104	1.31707	-	-	-	OTU_24	Firmicutes	Bacilli	Bacillales	Staphylococcaceae	Macrococcus	Macrococcus_caseolyticus_(T)_ATCC_13548_(=_MAFF_911387)_(D83359)	0.922885	1.08438e-05	0.086291
204.063	1.76432	-	-	-	OTU_24	Firmicutes	Bacilli	Bacillales	Staphylococcaceae	Macrococcus	Macrococcus_caseolyticus_(T)_ATCC_13548_(=_MAFF_911387)_(D83359)	0.885255	3.21005e-05	0.0873709
242.151	1.25229	-	-	-	OTU_24	Firmicutes	Bacilli	Bacillales	Staphylococcaceae	Macrococcus	Macrococcus_caseolyticus_(T)_ATCC_13548_(=_MAFF_911387)_(D83359)	0.876466	3.85323e-05	0.0921281
132.531	15.8595	-	-	-	OTU_24	Firmicutes	Bacilli	Bacillales	Staphylococcaceae	Macrococcus	Macrococcus_caseolyticus_(T)_ATCC_13548_(=_MAFF_911387)_(D83359)	0.933293	5.18646e-05	0.0981236
203.103	1.91227	-	-	-	OTU_33	Firmicutes	Bacilli	Lactobacillales	Streptococcaceae	Streptococcus	NA	0.927753	2.23905e-05	0.0799347
230.114	1.28161	-	-	-	OTU_41	Firmicutes	Bacilli	Lactobacillales	Streptococcaceae	Streptococcus	Streptococcus_porcinus_(T)_ATCC_43138_NCTC_10999_(AB002523)	-0.914735	1.75137e-05	0.0786942
203.103	1.91227	-	-	-	OTU_41	Firmicutes	Bacilli	Lactobacillales	Streptococcaceae	Streptococcus	Streptococcus_porcinus_(T)_ATCC_43138_NCTC_10999_(AB002523)	0.891902	3.28968e-05	0.0881572
300.049	1.21039	-	-	-	OTU_41	Firmicutes	Bacilli	Lactobacillales	Streptococcaceae	Streptococcus	Streptococcus_porcinus_(T)_ATCC_43138_NCTC_10999_(AB002523)	0.914422	3.84744e-05	0.0922011
103.039	2.65843	-	-	-	OTU_41	Firmicutes	Bacilli	Lactobacillales	Streptococcaceae	Streptococcus	Streptococcus_porcinus_(T)_ATCC_43138_NCTC_10999_(AB002523)	0.873603	4.03144e-05	0.0933902
261.124	4.7076	-	-	-	OTU_42	Firmicutes	Bacilli	Bacillales	Staphylococcaceae	Macrococcus	NA	0.906344	1.75725e-05	0.0782837
263.139	4.7061	-	-	-	OTU_42	Firmicutes	Bacilli	Bacillales	Staphylococcaceae	Macrococcus	NA	0.900525	2.01419e-05	0.0789356
204.063	1.76432	-	-	-	OTU_42	Firmicutes	Bacilli	Bacillales	Staphylococcaceae	Macrococcus	NA	0.87872	2.21035e-05	0.0805655
215.139	2.77875	-	-	-	OTU_42	Firmicutes	Bacilli	Bacillales	Staphylococcaceae	Macrococcus	NA	0.906154	1.36491e-05	0.0813055
233.104	1.31707	-	-	-	OTU_42	Firmicutes	Bacilli	Bacillales	Staphylococcaceae	Macrococcus	NA	0.921007	1.28086e-05	0.0839768
187.108	2.64224	-	-	-	OTU_42	Firmicutes	Bacilli	Bacillales	Staphylococcaceae	Macrococcus	NA	0.95336	9.60603e-06	0.0841493
329.112	4.69479	-	-	-	OTU_42	Firmicutes	Bacilli	Bacillales	Staphylococcaceae	Macrococcus	NA	0.896412	4.45811e-05	0.0960195
242.151	1.25229	-	-	-	OTU_42	Firmicutes	Bacilli	Bacillales	Staphylococcaceae	Macrococcus	NA	0.966912	6.93282e-06	0.0963612
164.071	3.02958	-	-	-	OTU_43	Firmicutes	Bacilli	Lactobacillales	NA	NA	NA	-0.865695	2.10591e-05	0.0781244
963.553	5.41885	-	-	-	OTU_43	Firmicutes	Bacilli	Lactobacillales	NA	NA	NA	0.855607	2.61967e-05	0.082008
483.288	5.41789	-	-	-	OTU_43	Firmicutes	Bacilli	Lactobacillales	NA	NA	NA	0.822637	1.24136e-05	0.0845788
175.062	16.2452	-	-	-	OTU_43	Firmicutes	Bacilli	Lactobacillales	NA	NA	NA	0.873199	3.1781e-05	0.0876456
148.043	1.40899	-	-	-	OTU_43	Firmicutes	Bacilli	Lactobacillales	NA	NA	NA	-0.848743	3.35104e-05	0.088662
147.044	3.03512	-	-	-	OTU_43	Firmicutes	Bacilli	Lactobacillales	NA	NA	NA	-0.868382	3.49475e-05	0.088856
348.124	2.7927	-	-	-	OTU_43	Firmicutes	Bacilli	Lactobacillales	NA	NA	NA	0.821986	3.84616e-05	0.0923829
104.053	1.80966	-	-	-	OTU_43	Firmicutes	Bacilli	Lactobacillales	NA	NA	NA	-0.830754	4.53167e-05	0.0964087
172.957	1.29541	-	-	-	OTU_46	NA	NA	NA	NA	NA	NA	0.961023	2.05139e-05	0.0783322
348.124	2.7927	-	-	-	OTU_46	NA	NA	NA	NA	NA	NA	0.892784	1.94628e-05	0.0798775
526.776	7.35501	-	-	-	OTU_46	NA	NA	NA	NA	NA	NA	0.886224	1.65675e-05	0.0803288
166.956	0.98694	-	-	-	OTU_46	NA	NA	NA	NA	NA	NA	0.998885	5.83779e-06	0.0981546
346.287	16.3088	-	-	-	OTU_56	Firmicutes	Bacilli	Lactobacillales	Streptococcaceae	Streptococcus	Streptococcus_salivarius_(T)_ATCC_7073_(AY188352)	0.900977	1.92979e-05	0.0801475
169.122	13.023	-	-	-	OTU_56	Firmicutes	Bacilli	Lactobacillales	Streptococcaceae	Streptococcus	Streptococcus_salivarius_(T)_ATCC_7073_(AY188352)	0.880597	2.65764e-05	0.0812448
299.222	13.7732	-	-	-	OTU_56	Firmicutes	Bacilli	Lactobacillales	Streptococcaceae	Streptococcus	Streptococcus_salivarius_(T)_ATCC_7073_(AY188352)	0.900828	2.68523e-05	0.0816095
173.008	1.60029	-	-	-	OTU_56	Firmicutes	Bacilli	Lactobacillales	Streptococcaceae	Streptococcus	Streptococcus_salivarius_(T)_ATCC_7073_(AY188352)	0.878539	2.57481e-05	0.0825879
327.253	14.9173	-	-	-	OTU_56	Firmicutes	Bacilli	Lactobacillales	Streptococcaceae	Streptococcus	Streptococcus_salivarius_(T)_ATCC_7073_(AY188352)	0.870554	3.93122e-05	0.0918853
340.285	16.3064	-	-	-	OTU_56	Firmicutes	Bacilli	Lactobacillales	Streptococcaceae	Streptococcus	Streptococcus_salivarius_(T)_ATCC_7073_(AY188352)	0.874531	3.92762e-05	0.0920074
271.19	12.2399	-	-	-	OTU_56	Firmicutes	Bacilli	Lactobacillales	Streptococcaceae	Streptococcus	Streptococcus_salivarius_(T)_ATCC_7073_(AY188352)	0.867421	4.33734e-05	0.0951883
165.127	13.0106	-	-	-	OTU_56	Firmicutes	Bacilli	Lactobacillales	Streptococcaceae	Streptococcus	Streptococcus_salivarius_(T)_ATCC_7073_(AY188352)	0.861842	4.65743e-05	0.0957617
142.159	16.3445	-	-	-	OTU_56	Firmicutes	Bacilli	Lactobacillales	Streptococcaceae	Streptococcus	Streptococcus_salivarius_(T)_ATCC_7073_(AY188352)	0.885714	4.66791e-05	0.0957883
293.174	14.0373	-	-	-	OTU_56	Firmicutes	Bacilli	Lactobacillales	Streptococcaceae	Streptococcus	Streptococcus_salivarius_(T)_ATCC_7073_(AY188352)	0.85123	4.98086e-05	0.097783
346.287	16.3088	-	-	-	OTU_58	Firmicutes	Bacilli	Lactobacillales	Streptococcaceae	Streptococcus	Streptococcus_salivarius_(T)_ATCC_7073_(AY188352)	0.90241	1.51685e-05	0.0802656
242.013	4.93646	-	-	-	OTU_58	Firmicutes	Bacilli	Lactobacillales	Streptococcaceae	Streptococcus	Streptococcus_salivarius_(T)_ATCC_7073_(AY188352)	0.899786	1.10879e-05	0.0849897
251.077	1.83766	-	-	-	OTU_58	Firmicutes	Bacilli	Lactobacillales	Streptococcaceae	Streptococcus	Streptococcus_salivarius_(T)_ATCC_7073_(AY188352)	0.887191	3.5129e-05	0.0891
142.159	16.3445	-	-	-	OTU_58	Firmicutes	Bacilli	Lactobacillales	Streptococcaceae	Streptococcus	Streptococcus_salivarius_(T)_ATCC_7073_(AY188352)	0.896405	3.46987e-05	0.0893124
195.05	1.18866	-	-	-	OTU_58	Firmicutes	Bacilli	Lactobacillales	Streptococcaceae	Streptococcus	Streptococcus_salivarius_(T)_ATCC_7073_(AY188352)	0.817118	3.62623e-05	0.0893653
119.026	15.5337	-	-	-	OTU_58	Firmicutes	Bacilli	Lactobacillales	Streptococcaceae	Streptococcus	Streptococcus_salivarius_(T)_ATCC_7073_(AY188352)	-0.856043	4.48726e-05	0.0962495
114.055	1.2673	-	-	-	OTU_59	Firmicutes	Bacilli	Lactobacillales	Lactobacillaceae	Lactobacillus	Lactobacillus_equicursoris_(T)_DI70_(AB290830)	0.921726	1.92566e-05	0.0802959
215.139	2.77875	-	-	-	OTU_59	Firmicutes	Bacilli	Lactobacillales	Lactobacillaceae	Lactobacillus	Lactobacillus_equicursoris_(T)_DI70_(AB290830)	0.936338	1.63365e-05	0.0807104
215.103	1.85681	-	-	-	OTU_59	Firmicutes	Bacilli	Lactobacillales	Lactobacillaceae	Lactobacillus	Lactobacillus_equicursoris_(T)_DI70_(AB290830)	0.84647	2.64177e-05	0.0812362
261.124	4.7076	-	-	-	OTU_59	Firmicutes	Bacilli	Lactobacillales	Lactobacillaceae	Lactobacillus	Lactobacillus_equicursoris_(T)_DI70_(AB290830)	0.947132	1.24379e-05	0.0836503
233.104	1.31707	-	-	-	OTU_59	Firmicutes	Bacilli	Lactobacillales	Lactobacillaceae	Lactobacillus	Lactobacillus_equicursoris_(T)_DI70_(AB290830)	0.936932	1.29648e-05	0.083945
263.139	4.7061	-	-	-	OTU_59	Firmicutes	Bacilli	Lactobacillales	Lactobacillaceae	Lactobacillus	Lactobacillus_equicursoris_(T)_DI70_(AB290830)	0.94113	1.09217e-05	0.0856038
329.112	4.69479	-	-	-	OTU_59	Firmicutes	Bacilli	Lactobacillales	Lactobacillaceae	Lactobacillus	Lactobacillus_equicursoris_(T)_DI70_(AB290830)	0.938307	8.90899e-06	0.0892995
242.151	1.25229	-	-	-	OTU_59	Firmicutes	Bacilli	Lactobacillales	Lactobacillaceae	Lactobacillus	Lactobacillus_equicursoris_(T)_DI70_(AB290830)	0.969001	8.39342e-06	0.0911427
100.076	1.29417	-	-	-	OTU_63	Firmicutes	Bacilli	Lactobacillales	Streptococcaceae	Lactococcus	Lactococcus_lactis_(T)_NCDO_607T_(AB100802)	0.841456	3.38954e-05	0.0892276
101.06	1.36945	-	-	-	OTU_63	Firmicutes	Bacilli	Lactobacillales	Streptococcaceae	Lactococcus	Lactococcus_lactis_(T)_NCDO_607T_(AB100802)	0.84414	3.67612e-05	0.0899567
187.006	5.52404	-	-	-	OTU_63	Firmicutes	Bacilli	Lactobacillales	Streptococcaceae	Lactococcus	Lactococcus_lactis_(T)_NCDO_607T_(AB100802)	0.863639	4.62294e-05	0.0961911
215.103	1.31527	-	-	-	OTU_64	Firmicutes	Bacilli	Lactobacillales	Leuconostocaceae	Leuconostoc	Leuconostoc_mesenteroides_subsp._mesenteroides_ATCC_8293_(CP000414)	0.858857	2.58738e-05	0.0822319
114.055	1.2673	-	-	-	OTU_64	Firmicutes	Bacilli	Lactobacillales	Leuconostocaceae	Leuconostoc	Leuconostoc_mesenteroides_subsp._mesenteroides_ATCC_8293_(CP000414)	0.90294	3.1941e-05	0.0871643
263.139	4.7061	-	-	-	OTU_64	Firmicutes	Bacilli	Lactobacillales	Leuconostocaceae	Leuconostoc	Leuconostoc_mesenteroides_subsp._mesenteroides_ATCC_8293_(CP000414)	0.847922	3.46854e-05	0.0894993
187.108	2.64224	-	-	-	OTU_64	Firmicutes	Bacilli	Lactobacillales	Leuconostocaceae	Leuconostoc	Leuconostoc_mesenteroides_subsp._mesenteroides_ATCC_8293_(CP000414)	0.863392	3.8051e-05	0.0920328
233.104	1.87558	-	-	-	OTU_64	Firmicutes	Bacilli	Lactobacillales	Leuconostocaceae	Leuconostoc	Leuconostoc_mesenteroides_subsp._mesenteroides_ATCC_8293_(CP000414)	0.984297	5.03575e-06	0.097213
209.19	11.7916	-	-	-	OTU_65	Firmicutes	Bacilli	Lactobacillales	Streptococcaceae	Lactococcus	Lactococcus_lactis_(T)_NCDO_607T_(AB100802)	0.910407	4.99407e-05	0.0978582
191.179	11.8052	-	-	-	OTU_65	Firmicutes	Bacilli	Lactobacillales	Streptococcaceae	Lactococcus	Lactococcus_lactis_(T)_NCDO_607T_(AB100802)	0.926773	5.22877e-05	0.0983884
300.049	1.21039	-	-	-	OTU_71	Firmicutes	Bacilli	Lactobacillales	Streptococcaceae	Lactococcus	NA	0.909	4.33954e-05	0.0950365
187.006	5.52404	-	-	-	OTU_71	Firmicutes	Bacilli	Lactobacillales	Streptococcaceae	Lactococcus	NA	0.870031	4.23956e-05	0.0956605
242.013	4.93646	-	-	-	OTU_72	Firmicutes	Bacilli	Lactobacillales	Streptococcaceae	Streptococcus	Streptococcus_salivarius_(T)_ATCC_7073_(AY188352)	0.880546	1.32973e-05	0.0815398
119.026	15.5337	-	-	-	OTU_72	Firmicutes	Bacilli	Lactobacillales	Streptococcaceae	Streptococcus	Streptococcus_salivarius_(T)_ATCC_7073_(AY188352)	-0.898891	2.37977e-05	0.0821451
242.013	3.51709	-	-	-	OTU_72	Firmicutes	Bacilli	Lactobacillales	Streptococcaceae	Streptococcus	Streptococcus_salivarius_(T)_ATCC_7073_(AY188352)	0.858277	2.99488e-05	0.0853007
346.287	16.3088	-	-	-	OTU_72	Firmicutes	Bacilli	Lactobacillales	Streptococcaceae	Streptococcus	Streptococcus_salivarius_(T)_ATCC_7073_(AY188352)	0.880775	4.71995e-05	0.0957255
169.122	13.023	-	-	-	OTU_72	Firmicutes	Bacilli	Lactobacillales	Streptococcaceae	Streptococcus	Streptococcus_salivarius_(T)_ATCC_7073_(AY188352)	0.828402	4.65085e-05	0.0958155
195.05	1.18866	-	-	-	OTU_72	Firmicutes	Bacilli	Lactobacillales	Streptococcaceae	Streptococcus	Streptococcus_salivarius_(T)_ATCC_7073_(AY188352)	0.813295	4.45592e-05	0.0961709
173.104	1.15141	-	-	-	OTU_72	Firmicutes	Bacilli	Lactobacillales	Streptococcaceae	Streptococcus	Streptococcus_salivarius_(T)_ATCC_7073_(AY188352)	-0.84818	5.37027e-05	0.0994354
267.197	12.289	-	-	-	OTU_80	Firmicutes	Bacilli	Lactobacillales	Streptococcaceae	Streptococcus	NA	0.906529	2.14884e-05	0.0785982
157.011	1.90833	-	-	-	OTU_80	Firmicutes	Bacilli	Lactobacillales	Streptococcaceae	Streptococcus	NA	0.935975	2.00331e-05	0.0794049
164.071	3.02958	-	-	-	OTU_80	Firmicutes	Bacilli	Lactobacillales	Streptococcaceae	Streptococcus	NA	-0.924986	1.95505e-05	0.0796107
166.086	3.02992	-	-	-	OTU_80	Firmicutes	Bacilli	Lactobacillales	Streptococcaceae	Streptococcus	NA	-0.930373	1.85622e-05	0.079959
419.316	17.4396	-	-	-	OTU_80	Firmicutes	Bacilli	Lactobacillales	Streptococcaceae	Streptococcus	NA	0.953697	1.65766e-05	0.0800009
239.997	4.44935	-	-	-	OTU_80	Firmicutes	Bacilli	Lactobacillales	Streptococcaceae	Streptococcus	NA	0.934288	1.39804e-05	0.0800759
148.043	1.40899	-	-	-	OTU_80	Firmicutes	Bacilli	Lactobacillales	Streptococcaceae	Streptococcus	NA	-0.917539	1.68996e-05	0.0804428
188.948	1.75543	-	-	-	OTU_80	Firmicutes	Bacilli	Lactobacillales	Streptococcaceae	Streptococcus	NA	0.948706	1.59649e-05	0.0807889
136.931	1.29022	-	-	-	OTU_80	Firmicutes	Bacilli	Lactobacillales	Streptococcaceae	Streptococcus	NA	0.935392	1.91551e-05	0.0808429
157.024	1.62668	-	-	-	OTU_80	Firmicutes	Bacilli	Lactobacillales	Streptococcaceae	Streptococcus	NA	0.868383	2.72822e-05	0.0821972
142.159	16.3445	-	-	-	OTU_80	Firmicutes	Bacilli	Lactobacillales	Streptococcaceae	Streptococcus	NA	0.928331	1.18772e-05	0.0830963
346.287	16.3088	-	-	-	OTU_80	Firmicutes	Bacilli	Lactobacillales	Streptococcaceae	Streptococcus	NA	0.92721	1.3132e-05	0.0834722
120.081	3.03092	-	-	-	OTU_80	Firmicutes	Bacilli	Lactobacillales	Streptococcaceae	Streptococcus	NA	-0.926271	2.83859e-05	0.0838267
441.298	17.4663	-	-	-	OTU_80	Firmicutes	Bacilli	Lactobacillales	Streptococcaceae	Streptococcus	NA	0.947783	1.21029e-05	0.0841108
361.366	13.4323	-	-	-	OTU_80	Firmicutes	Bacilli	Lactobacillales	Streptococcaceae	Streptococcus	NA	0.926145	1.24258e-05	0.0841121
187.097	6.34973	-	-	-	OTU_80	Firmicutes	Bacilli	Lactobacillales	Streptococcaceae	Streptococcus	NA	0.911685	2.93679e-05	0.0852771
133.032	1.80832	-	-	-	OTU_80	Firmicutes	Bacilli	Lactobacillales	Streptococcaceae	Streptococcus	NA	-0.943915	9.43078e-06	0.0854877
181.122	11.7307	-	-	-	OTU_80	Firmicutes	Bacilli	Lactobacillales	Streptococcaceae	Streptococcus	NA	0.893284	3.06373e-05	0.0860856
103.055	3.02988	-	-	-	OTU_80	Firmicutes	Bacilli	Lactobacillales	Streptococcaceae	Streptococcus	NA	-0.909502	9.21557e-06	0.0865472
348.124	2.7927	-	-	-	OTU_80	Firmicutes	Bacilli	Lactobacillales	Streptococcaceae	Streptococcus	NA	0.844957	3.15593e-05	0.0872648
963.553	5.41885	-	-	-	OTU_80	Firmicutes	Bacilli	Lactobacillales	Streptococcaceae	Streptococcus	NA	0.914496	3.15251e-05	0.0876352
269.046	11.0742	-	-	-	OTU_80	Firmicutes	Bacilli	Lactobacillales	Streptococcaceae	Streptococcus	NA	0.874667	3.3742e-05	0.0890488
395.277	16.0635	-	-	-	OTU_80	Firmicutes	Bacilli	Lactobacillales	Streptococcaceae	Streptococcus	NA	0.91665	3.39462e-05	0.0891364
290.088	1.37511	-	-	-	OTU_80	Firmicutes	Bacilli	Lactobacillales	Streptococcaceae	Streptococcus	NA	0.839132	3.49161e-05	0.0892113
292.14	2.44625	-	-	-	OTU_80	Firmicutes	Bacilli	Lactobacillales	Streptococcaceae	Streptococcus	NA	0.865853	3.41929e-05	0.0895585
147.044	3.03512	-	-	-	OTU_80	Firmicutes	Bacilli	Lactobacillales	Streptococcaceae	Streptococcus	NA	-0.925168	3.71452e-05	0.0904715
313.239	13.0677	-	-	-	OTU_80	Firmicutes	Bacilli	Lactobacillales	Streptococcaceae	Streptococcus	NA	0.888441	3.8969e-05	0.0919074
177.077	16.2305	-	-	-	OTU_80	Firmicutes	Bacilli	Lactobacillales	Streptococcaceae	Streptococcus	NA	0.891679	3.91179e-05	0.0920505
744.553	15.2555	-	-	-	OTU_80	Firmicutes	Bacilli	Lactobacillales	Streptococcaceae	Streptococcus	NA	0.89421	4.32405e-05	0.0954997
118.065	3.03785	-	-	-	OTU_80	Firmicutes	Bacilli	Lactobacillales	Streptococcaceae	Streptococcus	NA	-0.901848	4.68074e-05	0.0956749
340.249	16.3146	-	-	-	OTU_80	Firmicutes	Bacilli	Lactobacillales	Streptococcaceae	Streptococcus	NA	0.883878	4.72885e-05	0.0957198
201.089	16.2592	-	-	-	OTU_80	Firmicutes	Bacilli	Lactobacillales	Streptococcaceae	Streptococcus	NA	0.860116	4.67391e-05	0.0957229
328.139	3.22257	-	-	-	OTU_80	Firmicutes	Bacilli	Lactobacillales	Streptococcaceae	Streptococcus	NA	0.880264	4.6271e-05	0.0958947
340.285	16.3064	-	-	-	OTU_80	Firmicutes	Bacilli	Lactobacillales	Streptococcaceae	Streptococcus	NA	0.902285	4.71319e-05	0.095962
242.013	4.93646	-	-	-	OTU_80	Firmicutes	Bacilli	Lactobacillales	Streptococcaceae	Streptococcus	NA	0.842345	4.2315e-05	0.0961026
194.14	16.0779	-	-	-	OTU_80	Firmicutes	Bacilli	Lactobacillales	Streptococcaceae	Streptococcus	NA	0.894385	4.61386e-05	0.096194
145.086	16.9991	-	-	-	OTU_80	Firmicutes	Bacilli	Lactobacillales	Streptococcaceae	Streptococcus	NA	0.913004	4.52359e-05	0.0966311
329.234	9.07527	-	-	-	OTU_80	Firmicutes	Bacilli	Lactobacillales	Streptococcaceae	Streptococcus	NA	0.888335	4.92969e-05	0.097513
175.062	16.2452	-	-	-	OTU_80	Firmicutes	Bacilli	Lactobacillales	Streptococcaceae	Streptococcus	NA	0.965018	7.77325e-06	0.0976289
164.835	1.24185	-	-	-	OTU_80	Firmicutes	Bacilli	Lactobacillales	Streptococcaceae	Streptococcus	NA	0.86668	4.92628e-05	0.0976309
138.066	16.1362	-	-	-	OTU_80	Firmicutes	Bacilli	Lactobacillales	Streptococcaceae	Streptococcus	NA	0.87757	5.02004e-05	0.0976328
160.039	4.67259	-	-	-	OTU_80	Firmicutes	Bacilli	Lactobacillales	Streptococcaceae	Streptococcus	NA	0.838567	5.11944e-05	0.0982826
134.035	1.68801	-	-	-	OTU_80	Firmicutes	Bacilli	Lactobacillales	Streptococcaceae	Streptococcus	NA	-0.870869	5.35732e-05	0.0993722
267.024	1.61958	-	-	-	OTU_80	Firmicutes	Bacilli	Lactobacillales	Streptococcaceae	Streptococcus	NA	0.92253	4.40857e-06	0.0999064
380.161	15.5331	-	-	-	OTU_81	Firmicutes	Bacilli	Lactobacillales	Streptococcaceae	Streptococcus	NA	0.928965	3.27087e-05	0.0881061
133.065	0.785007	-	-	-	OTU_81	Firmicutes	Bacilli	Lactobacillales	Streptococcaceae	Streptococcus	NA	0.915645	3.82026e-05	0.0921856
241.181	10.7697	-	-	-	OTU_84	Firmicutes	Bacilli	Lactobacillales	Streptococcaceae	Lactococcus	Lactococcus_lactis_(T)_NCDO_607T_(AB100802)	0.89313	1.71404e-05	0.0804862
213.149	9.10838	-	-	-	OTU_84	Firmicutes	Bacilli	Lactobacillales	Streptococcaceae	Lactococcus	Lactococcus_lactis_(T)_NCDO_607T_(AB100802)	0.884597	4.03132e-05	0.0935954
372.902	1.04296	-	-	-	OTU_84	Firmicutes	Bacilli	Lactobacillales	Streptococcaceae	Lactococcus	Lactococcus_lactis_(T)_NCDO_607T_(AB100802)	0.904794	5.10479e-05	0.0981821
329.112	4.69479	-	-	-	OTU_89	Firmicutes	Bacilli	Lactobacillales	Lactobacillaceae	Lactobacillus	Lactobacillus_equicursoris_(T)_DI70_(AB290830)	0.953434	2.08426e-05	0.0787222
215.139	2.77875	-	-	-	OTU_89	Firmicutes	Bacilli	Lactobacillales	Lactobacillaceae	Lactobacillus	Lactobacillus_equicursoris_(T)_DI70_(AB290830)	0.938167	1.80673e-05	0.0788042
242.151	1.25229	-	-	-	OTU_89	Firmicutes	Bacilli	Lactobacillales	Lactobacillaceae	Lactobacillus	Lactobacillus_equicursoris_(T)_DI70_(AB290830)	0.93814	1.64724e-05	0.080998
261.124	4.7076	-	-	-	OTU_89	Firmicutes	Bacilli	Lactobacillales	Lactobacillaceae	Lactobacillus	Lactobacillus_equicursoris_(T)_DI70_(AB290830)	0.960354	1.3603e-05	0.0814965
204.063	1.76432	-	-	-	OTU_89	Firmicutes	Bacilli	Lactobacillales	Lactobacillaceae	Lactobacillus	Lactobacillus_equicursoris_(T)_DI70_(AB290830)	0.918897	1.3092e-05	0.0837282
233.104	1.31707	-	-	-	OTU_89	Firmicutes	Bacilli	Lactobacillales	Lactobacillaceae	Lactobacillus	Lactobacillus_equicursoris_(T)_DI70_(AB290830)	0.945524	1.16713e-05	0.0839085
185.092	1.31042	-	-	-	OTU_89	Firmicutes	Bacilli	Lactobacillales	Lactobacillaceae	Lactobacillus	Lactobacillus_equicursoris_(T)_DI70_(AB290830)	0.941408	7.41971e-06	0.0954896
263.139	4.7061	-	-	-	OTU_89	Firmicutes	Bacilli	Lactobacillales	Lactobacillaceae	Lactobacillus	Lactobacillus_equicursoris_(T)_DI70_(AB290830)	0.955671	4.79772e-06	0.0980659
114.055	1.2673	-	-	-	OTU_89	Firmicutes	Bacilli	Lactobacillales	Lactobacillaceae	Lactobacillus	Lactobacillus_equicursoris_(T)_DI70_(AB290830)	0.946279	6.66302e-06	0.0992263
116.993	1.6021	-	-	-	OTU_93	Firmicutes	Bacilli	Lactobacillales	Streptococcaceae	Lactococcus	Lactococcus_lactis_(T)_NCDO_607T_(AB100802)	0.871108	3.26476e-05	0.0881695
146.046	1.18739	-	-	-	OTU_93	Firmicutes	Bacilli	Lactobacillales	Streptococcaceae	Lactococcus	Lactococcus_lactis_(T)_NCDO_607T_(AB100802)	0.87518	5.02593e-05	0.0975654
233.104	1.31707	-	-	-	OTU_95	Firmicutes	Bacilli	Lactobacillales	Lactobacillaceae	Lactobacillus	Lactobacillus_delbrueckii_subsp._null_LMG_13136_(JX986966)	0.940627	2.01135e-05	0.0791217
185.092	1.31042	-	-	-	OTU_95	Firmicutes	Bacilli	Lactobacillales	Lactobacillaceae	Lactobacillus	Lactobacillus_delbrueckii_subsp._null_LMG_13136_(JX986966)	0.933442	1.72223e-05	0.0801489
329.112	4.69479	-	-	-	OTU_95	Firmicutes	Bacilli	Lactobacillales	Lactobacillaceae	Lactobacillus	Lactobacillus_delbrueckii_subsp._null_LMG_13136_(JX986966)	0.939154	2.69775e-05	0.0815149
114.055	1.2673	-	-	-	OTU_95	Firmicutes	Bacilli	Lactobacillales	Lactobacillaceae	Lactobacillus	Lactobacillus_delbrueckii_subsp._null_LMG_13136_(JX986966)	0.920093	2.49272e-05	0.0827556
215.139	2.77875	-	-	-	OTU_95	Firmicutes	Bacilli	Lactobacillales	Lactobacillaceae	Lactobacillus	Lactobacillus_delbrueckii_subsp._null_LMG_13136_(JX986966)	0.92067	2.47819e-05	0.0828008
263.139	4.7061	-	-	-	OTU_95	Firmicutes	Bacilli	Lactobacillales	Lactobacillaceae	Lactobacillus	Lactobacillus_delbrueckii_subsp._null_LMG_13136_(JX986966)	0.94166	1.02842e-05	0.0857658
242.151	1.25229	-	-	-	OTU_95	Firmicutes	Bacilli	Lactobacillales	Lactobacillaceae	Lactobacillus	Lactobacillus_delbrueckii_subsp._null_LMG_13136_(JX986966)	0.912268	3.1526e-05	0.0874046
261.124	4.7076	-	-	-	OTU_95	Firmicutes	Bacilli	Lactobacillales	Lactobacillaceae	Lactobacillus	Lactobacillus_delbrueckii_subsp._null_LMG_13136_(JX986966)	0.945279	9.16294e-06	0.0876319
204.063	1.76432	-	-	-	OTU_95	Firmicutes	Bacilli	Lactobacillales	Lactobacillaceae	Lactobacillus	Lactobacillus_delbrueckii_subsp._null_LMG_13136_(JX986966)	0.905335	4.74376e-05	0.0954656
337.039	5.86104	-	-	-	OTU_95	Firmicutes	Bacilli	Lactobacillales	Lactobacillaceae	Lactobacillus	Lactobacillus_delbrueckii_subsp._null_LMG_13136_(JX986966)	0.878111	4.54127e-05	0.0962202
132.531	15.8595	-	-	-	OTU_95	Firmicutes	Bacilli	Lactobacillales	Lactobacillaceae	Lactobacillus	Lactobacillus_delbrueckii_subsp._null_LMG_13136_(JX986966)	0.922115	4.97115e-05	0.0977765
142.159	16.3445	-	-	-	OTU_98	Firmicutes	Bacilli	Lactobacillales	Streptococcaceae	Streptococcus	Streptococcus_salivarius_(T)_ATCC_7073_(AY188352)	0.930692	2.14516e-05	0.0790182
242.013	4.93646	-	-	-	OTU_98	Firmicutes	Bacilli	Lactobacillales	Streptococcaceae	Streptococcus	Streptococcus_salivarius_(T)_ATCC_7073_(AY188352)	0.891301	1.41192e-05	0.0795597
117.928	15.2391	-	-	-	OTU_98	Firmicutes	Bacilli	Lactobacillales	Streptococcaceae	Streptococcus	Streptococcus_salivarius_(T)_ATCC_7073_(AY188352)	0.866915	2.57528e-05	0.0823493
395.277	16.0635	-	-	-	OTU_98	Firmicutes	Bacilli	Lactobacillales	Streptococcaceae	Streptococcus	Streptococcus_salivarius_(T)_ATCC_7073_(AY188352)	0.94288	2.77867e-05	0.0829977
242.013	3.51709	-	-	-	OTU_98	Firmicutes	Bacilli	Lactobacillales	Streptococcaceae	Streptococcus	Streptococcus_salivarius_(T)_ATCC_7073_(AY188352)	0.867331	3.03252e-05	0.0856705
107.035	16.2344	-	-	-	OTU_98	Firmicutes	Bacilli	Lactobacillales	Streptococcaceae	Streptococcus	Streptococcus_salivarius_(T)_ATCC_7073_(AY188352)	0.873286	3.18173e-05	0.0875139
194.097	9.23916	-	-	-	OTU_98	Firmicutes	Bacilli	Lactobacillales	Streptococcaceae	Streptococcus	Streptococcus_salivarius_(T)_ATCC_7073_(AY188352)	0.887989	3.14024e-05	0.0875277
169.122	13.023	-	-	-	OTU_98	Firmicutes	Bacilli	Lactobacillales	Streptococcaceae	Streptococcus	Streptococcus_salivarius_(T)_ATCC_7073_(AY188352)	0.903166	3.54705e-05	0.0897478
312.255	16.3107	-	-	-	OTU_98	Firmicutes	Bacilli	Lactobacillales	Streptococcaceae	Streptococcus	Streptococcus_salivarius_(T)_ATCC_7073_(AY188352)	0.927192	4.26973e-05	0.0955142
340.249	16.3146	-	-	-	OTU_98	Firmicutes	Bacilli	Lactobacillales	Streptococcaceae	Streptococcus	Streptococcus_salivarius_(T)_ATCC_7073_(AY188352)	0.912601	4.7682e-05	0.0957726
340.285	16.3064	-	-	-	OTU_98	Firmicutes	Bacilli	Lactobacillales	Streptococcaceae	Streptococcus	Streptococcus_salivarius_(T)_ATCC_7073_(AY188352)	0.908044	4.59478e-05	0.0963746
299.222	13.7732	-	-	-	OTU_98	Firmicutes	Bacilli	Lactobacillales	Streptococcaceae	Streptococcus	Streptococcus_salivarius_(T)_ATCC_7073_(AY188352)	0.873989	4.91826e-05	0.0976576
281.247	15.5421	-	-	-	OTU_98	Firmicutes	Bacilli	Lactobacillales	Streptococcaceae	Streptococcus	Streptococcus_salivarius_(T)_ATCC_7073_(AY188352)	0.88428	5.01581e-05	0.097916
195.05	1.18866	-	-	-	OTU_98	Firmicutes	Bacilli	Lactobacillales	Streptococcaceae	Streptococcus	Streptococcus_salivarius_(T)_ATCC_7073_(AY188352)	0.851761	5.26332e-05	0.0983284
346.287	16.3088	-	-	-	OTU_98	Firmicutes	Bacilli	Lactobacillales	Streptococcaceae	Streptococcus	Streptococcus_salivarius_(T)_ATCC_7073_(AY188352)	0.936505	6.73059e-06	0.0988208
263.237	15.5476	-	-	-	OTU_101	Firmicutes	Bacilli	Lactobacillales	Lactobacillaceae	Lactobacillus	NA	0.869691	2.10497e-05	0.0783685
363.216	13.4586	-	-	-	OTU_101	Firmicutes	Bacilli	Lactobacillales	Lactobacillaceae	Lactobacillus	NA	0.942194	2.10001e-05	0.0784641
365.231	14.1838	-	-	-	OTU_101	Firmicutes	Bacilli	Lactobacillales	Lactobacillaceae	Lactobacillus	NA	0.842451	2.09276e-05	0.0784744
269.046	11.0742	-	-	-	OTU_101	Firmicutes	Bacilli	Lactobacillales	Lactobacillaceae	Lactobacillus	NA	0.973761	1.73598e-05	0.0786811
139.039	4.23574	-	-	-	OTU_101	Firmicutes	Bacilli	Lactobacillales	Lactobacillaceae	Lactobacillus	NA	0.952262	2.09106e-05	0.0786938
361.2	11.8022	-	-	-	OTU_101	Firmicutes	Bacilli	Lactobacillales	Lactobacillaceae	Lactobacillus	NA	0.893003	1.80308e-05	0.0793087
243.051	2.19814	-	-	-	OTU_101	Firmicutes	Bacilli	Lactobacillales	Lactobacillaceae	Lactobacillus	NA	0.972298	1.46227e-05	0.0793928
265.253	16.3035	-	-	-	OTU_101	Firmicutes	Bacilli	Lactobacillales	Lactobacillaceae	Lactobacillus	NA	0.889148	1.72956e-05	0.0794261
367.245	15.0103	-	-	-	OTU_101	Firmicutes	Bacilli	Lactobacillales	Lactobacillaceae	Lactobacillus	NA	0.89704	1.40766e-05	0.0797508
367.249	11.5018	-	-	-	OTU_101	Firmicutes	Bacilli	Lactobacillales	Lactobacillaceae	Lactobacillus	NA	0.89525	1.5558e-05	0.0798937
176.093	16.295	-	-	-	OTU_101	Firmicutes	Bacilli	Lactobacillales	Lactobacillaceae	Lactobacillus	NA	0.796503	2.23145e-05	0.0799371
307.192	9.74732	-	-	-	OTU_101	Firmicutes	Bacilli	Lactobacillales	Lactobacillaceae	Lactobacillus	NA	0.962238	1.66508e-05	0.0799888
177.164	16.3163	-	-	-	OTU_101	Firmicutes	Bacilli	Lactobacillales	Lactobacillaceae	Lactobacillus	NA	0.904079	1.40492e-05	0.0800303
249.186	13.8051	-	-	-	OTU_101	Firmicutes	Bacilli	Lactobacillales	Lactobacillaceae	Lactobacillus	NA	0.882813	2.28347e-05	0.0804187
395.28	12.7626	-	-	-	OTU_101	Firmicutes	Bacilli	Lactobacillales	Lactobacillaceae	Lactobacillus	NA	0.888702	1.39064e-05	0.0805373
283.263	16.3072	-	-	-	OTU_101	Firmicutes	Bacilli	Lactobacillales	Lactobacillaceae	Lactobacillus	NA	0.911667	1.64727e-05	0.0806193
522.284	13.1512	-	-	-	OTU_101	Firmicutes	Bacilli	Lactobacillales	Lactobacillaceae	Lactobacillus	NA	0.96244	1.62419e-05	0.0806251
281.249	16.3025	-	-	-	OTU_101	Firmicutes	Bacilli	Lactobacillales	Lactobacillaceae	Lactobacillus	NA	0.889372	1.70495e-05	0.0807872
363.216	12.3473	-	-	-	OTU_101	Firmicutes	Bacilli	Lactobacillales	Lactobacillaceae	Lactobacillus	NA	0.837812	2.69517e-05	0.0816736
265.217	15.0262	-	-	-	OTU_101	Firmicutes	Bacilli	Lactobacillales	Lactobacillaceae	Lactobacillus	NA	0.883411	2.36377e-05	0.0821368
281.247	16.1038	-	-	-	OTU_101	Firmicutes	Bacilli	Lactobacillales	Lactobacillaceae	Lactobacillus	NA	0.853611	2.5177e-05	0.082275
296.231	16.2089	-	-	-	OTU_101	Firmicutes	Bacilli	Lactobacillales	Lactobacillaceae	Lactobacillus	NA	0.90983	2.50606e-05	0.0826721
297.243	16.2835	-	-	-	OTU_101	Firmicutes	Bacilli	Lactobacillales	Lactobacillaceae	Lactobacillus	NA	0.92354	2.76077e-05	0.0826997
183.066	4.103	-	-	-	OTU_101	Firmicutes	Bacilli	Lactobacillales	Lactobacillaceae	Lactobacillus	NA	0.944457	2.48582e-05	0.0827902
277.216	11.779	-	-	-	OTU_101	Firmicutes	Bacilli	Lactobacillales	Lactobacillaceae	Lactobacillus	NA	0.855254	2.50253e-05	0.0828174
361.2	12.9525	-	-	-	OTU_101	Firmicutes	Bacilli	Lactobacillales	Lactobacillaceae	Lactobacillus	NA	0.910528	9.62571e-06	0.0836191
319.224	13.418	-	-	-	OTU_101	Firmicutes	Bacilli	Lactobacillales	Lactobacillaceae	Lactobacillus	NA	0.939067	1.28654e-05	0.0838215
327.254	16.3719	-	-	-	OTU_101	Firmicutes	Bacilli	Lactobacillales	Lactobacillaceae	Lactobacillus	NA	0.891273	1.3062e-05	0.0840521
267.197	12.289	-	-	-	OTU_101	Firmicutes	Bacilli	Lactobacillales	Lactobacillaceae	Lactobacillus	NA	0.895948	2.86914e-05	0.0842515
293.212	12.9381	-	-	-	OTU_101	Firmicutes	Bacilli	Lactobacillales	Lactobacillaceae	Lactobacillus	NA	0.956112	1.12635e-05	0.084472
247.242	16.3022	-	-	-	OTU_101	Firmicutes	Bacilli	Lactobacillales	Lactobacillaceae	Lactobacillus	NA	0.893546	1.14361e-05	0.0851541
183.066	3.42607	-	-	-	OTU_101	Firmicutes	Bacilli	Lactobacillales	Lactobacillaceae	Lactobacillus	NA	0.947428	1.09207e-05	0.0862439
279.231	13.4149	-	-	-	OTU_101	Firmicutes	Bacilli	Lactobacillales	Lactobacillaceae	Lactobacillus	NA	0.886435	1.02736e-05	0.0863686
204.088	16.2619	-	-	-	OTU_101	Firmicutes	Bacilli	Lactobacillales	Lactobacillaceae	Lactobacillus	NA	0.895451	9.28007e-06	0.0863748
263.237	16.1467	-	-	-	OTU_101	Firmicutes	Bacilli	Lactobacillales	Lactobacillaceae	Lactobacillus	NA	0.91605	1.06618e-05	0.0868305
321.24	14.0591	-	-	-	OTU_101	Firmicutes	Bacilli	Lactobacillales	Lactobacillaceae	Lactobacillus	NA	0.814247	3.18743e-05	0.0874402
311.223	11.8886	-	-	-	OTU_101	Firmicutes	Bacilli	Lactobacillales	Lactobacillaceae	Lactobacillus	NA	0.950455	8.42444e-06	0.0878202
295.264	16.849	-	-	-	OTU_101	Firmicutes	Bacilli	Lactobacillales	Lactobacillaceae	Lactobacillus	NA	0.850047	3.31673e-05	0.0882018
291.197	12.45	-	-	-	OTU_101	Firmicutes	Bacilli	Lactobacillales	Lactobacillaceae	Lactobacillus	NA	0.971396	3.30936e-05	0.0882308
379.211	12.7889	-	-	-	OTU_101	Firmicutes	Bacilli	Lactobacillales	Lactobacillaceae	Lactobacillus	NA	0.934061	8.92469e-06	0.0886049
522.284	13.3369	-	-	-	OTU_101	Firmicutes	Bacilli	Lactobacillales	Lactobacillaceae	Lactobacillus	NA	0.939738	8.41376e-06	0.0894989
540.331	12.7971	-	-	-	OTU_101	Firmicutes	Bacilli	Lactobacillales	Lactobacillaceae	Lactobacillus	NA	0.834028	3.58987e-05	0.0895274
293.212	11.7967	-	-	-	OTU_101	Firmicutes	Bacilli	Lactobacillales	Lactobacillaceae	Lactobacillus	NA	0.851413	3.57314e-05	0.0895387
267.233	15.829	-	-	-	OTU_101	Firmicutes	Bacilli	Lactobacillales	Lactobacillaceae	Lactobacillus	NA	0.858059	3.46609e-05	0.0896579
227.056	3.60429	-	-	-	OTU_101	Firmicutes	Bacilli	Lactobacillales	Lactobacillaceae	Lactobacillus	NA	0.958347	3.64915e-05	0.0897179
312.253	16.3238	-	-	-	OTU_101	Firmicutes	Bacilli	Lactobacillales	Lactobacillaceae	Lactobacillus	NA	0.900523	3.86131e-05	0.0918998
297.242	13.3475	-	-	-	OTU_101	Firmicutes	Bacilli	Lactobacillales	Lactobacillaceae	Lactobacillus	NA	0.909563	8.35879e-06	0.0936945
325.239	12.2161	-	-	-	OTU_101	Firmicutes	Bacilli	Lactobacillales	Lactobacillaceae	Lactobacillus	NA	0.931974	7.0224e-06	0.0938523
269.046	11.094	-	-	-	OTU_101	Firmicutes	Bacilli	Lactobacillales	Lactobacillaceae	Lactobacillus	NA	0.869647	4.08833e-05	0.0942889
209.045	5.97735	-	-	-	OTU_101	Firmicutes	Bacilli	Lactobacillales	Lactobacillaceae	Lactobacillus	NA	0.906272	4.37701e-05	0.0952567
188.057	16.3183	-	-	-	OTU_101	Firmicutes	Bacilli	Lactobacillales	Lactobacillaceae	Lactobacillus	NA	0.909187	4.25488e-05	0.0953867
241.072	4.87312	-	-	-	OTU_101	Firmicutes	Bacilli	Lactobacillales	Lactobacillaceae	Lactobacillus	NA	0.891194	4.23712e-05	0.0958128
253.217	15.2908	-	-	-	OTU_101	Firmicutes	Bacilli	Lactobacillales	Lactobacillaceae	Lactobacillus	NA	0.819812	4.31087e-05	0.0958177
381.265	12.8481	-	-	-	OTU_101	Firmicutes	Bacilli	Lactobacillales	Lactobacillaceae	Lactobacillus	NA	0.798716	4.79897e-05	0.0960206
197.045	3.63238	-	-	-	OTU_101	Firmicutes	Bacilli	Lactobacillales	Lactobacillaceae	Lactobacillus	NA	0.795791	4.42675e-05	0.0961386
320.228	13.4948	-	-	-	OTU_101	Firmicutes	Bacilli	Lactobacillales	Lactobacillaceae	Lactobacillus	NA	0.961283	5.63547e-06	0.0963061
229.12	16.2881	-	-	-	OTU_101	Firmicutes	Bacilli	Lactobacillales	Lactobacillaceae	Lactobacillus	NA	0.889468	4.53687e-05	0.0963228
381.265	12.7085	-	-	-	OTU_101	Firmicutes	Bacilli	Lactobacillales	Lactobacillaceae	Lactobacillus	NA	0.97911	4.80952e-06	0.0964167
205.05	5.62676	-	-	-	OTU_101	Firmicutes	Bacilli	Lactobacillales	Lactobacillaceae	Lactobacillus	NA	0.893521	7.82886e-06	0.0971567
566.347	13.051	-	-	-	OTU_101	Firmicutes	Bacilli	Lactobacillales	Lactobacillaceae	Lactobacillus	NA	0.86557	4.89209e-05	0.0973234
340.285	16.3064	-	-	-	OTU_101	Firmicutes	Bacilli	Lactobacillales	Lactobacillaceae	Lactobacillus	NA	0.817762	5.03695e-05	0.0975976
293.174	14.0373	-	-	-	OTU_101	Firmicutes	Bacilli	Lactobacillales	Lactobacillaceae	Lactobacillus	NA	0.806067	5.18563e-05	0.0982863
311.296	17.4214	-	-	-	OTU_101	Firmicutes	Bacilli	Lactobacillales	Lactobacillaceae	Lactobacillus	NA	0.857159	5.28301e-05	0.0983439
295.228	13.4345	-	-	-	OTU_101	Firmicutes	Bacilli	Lactobacillales	Lactobacillaceae	Lactobacillus	NA	0.953612	4.74415e-06	0.0989104
597.305	14.1468	-	-	-	OTU_101	Firmicutes	Bacilli	Lactobacillales	Lactobacillaceae	Lactobacillus	NA	0.900475	4.50597e-06	0.0999411
164.071	3.02958	-	-	-	OTU_102	Firmicutes	Bacilli	Lactobacillales	Lactobacillaceae	Lactobacillus	Lactobacillus_sakei_(T)_CCUG_34545_(AY204889)	-0.888412	2.05606e-05	0.0782239
239.997	4.44935	-	-	-	OTU_102	Firmicutes	Bacilli	Lactobacillales	Lactobacillaceae	Lactobacillus	Lactobacillus_sakei_(T)_CCUG_34545_(AY204889)	0.9578	1.4132e-05	0.0783609
200.973	1.03373	-	-	-	OTU_102	Firmicutes	Bacilli	Lactobacillales	Lactobacillaceae	Lactobacillus	Lactobacillus_sakei_(T)_CCUG_34545_(AY204889)	0.940846	1.75348e-05	0.0784511
296.846	1.21381	-	-	-	OTU_102	Firmicutes	Bacilli	Lactobacillales	Lactobacillaceae	Lactobacillus	Lactobacillus_sakei_(T)_CCUG_34545_(AY204889)	0.963617	1.59788e-05	0.0804687
419.316	17.4396	-	-	-	OTU_102	Firmicutes	Bacilli	Lactobacillales	Lactobacillaceae	Lactobacillus	Lactobacillus_sakei_(T)_CCUG_34545_(AY204889)	0.940502	1.89473e-05	0.0806185
181.122	11.7307	-	-	-	OTU_102	Firmicutes	Bacilli	Lactobacillales	Lactobacillaceae	Lactobacillus	Lactobacillus_sakei_(T)_CCUG_34545_(AY204889)	0.90379	2.63391e-05	0.0817177
148.043	1.40899	-	-	-	OTU_102	Firmicutes	Bacilli	Lactobacillales	Lactobacillaceae	Lactobacillus	Lactobacillus_sakei_(T)_CCUG_34545_(AY204889)	-0.877822	2.63193e-05	0.0819
104.053	1.80966	-	-	-	OTU_102	Firmicutes	Bacilli	Lactobacillales	Lactobacillaceae	Lactobacillus	Lactobacillus_sakei_(T)_CCUG_34545_(AY204889)	-0.884223	2.51533e-05	0.0824559
808.583	15.145	-	-	-	OTU_102	Firmicutes	Bacilli	Lactobacillales	Lactobacillaceae	Lactobacillus	Lactobacillus_sakei_(T)_CCUG_34545_(AY204889)	0.930938	1.17156e-05	0.0830811
376.424	3.8837	-	-	-	OTU_102	Firmicutes	Bacilli	Lactobacillales	Lactobacillaceae	Lactobacillus	Lactobacillus_sakei_(T)_CCUG_34545_(AY204889)	0.924124	1.25639e-05	0.0834215
308.099	1.214	-	-	-	OTU_102	Firmicutes	Bacilli	Lactobacillales	Lactobacillaceae	Lactobacillus	Lactobacillus_sakei_(T)_CCUG_34545_(AY204889)	0.948201	1.15168e-05	0.0839557
160.039	4.67259	-	-	-	OTU_102	Firmicutes	Bacilli	Lactobacillales	Lactobacillaceae	Lactobacillus	Lactobacillus_sakei_(T)_CCUG_34545_(AY204889)	0.936638	2.93799e-05	0.0848392
222.636	1.27455	-	-	-	OTU_102	Firmicutes	Bacilli	Lactobacillales	Lactobacillaceae	Lactobacillus	Lactobacillus_sakei_(T)_CCUG_34545_(AY204889)	0.949966	2.93788e-05	0.0850719
296.512	1.22105	-	-	-	OTU_102	Firmicutes	Bacilli	Lactobacillales	Lactobacillaceae	Lactobacillus	Lactobacillus_sakei_(T)_CCUG_34545_(AY204889)	0.972483	1.01052e-05	0.0856434
276.144	2.70829	-	-	-	OTU_102	Firmicutes	Bacilli	Lactobacillales	Lactobacillaceae	Lactobacillus	Lactobacillus_sakei_(T)_CCUG_34545_(AY204889)	0.94001	9.21516e-06	0.0873301
108.032	16.2446	-	-	-	OTU_102	Firmicutes	Bacilli	Lactobacillales	Lactobacillaceae	Lactobacillus	Lactobacillus_sakei_(T)_CCUG_34545_(AY204889)	0.919372	3.27455e-05	0.087978
133.032	1.80832	-	-	-	OTU_102	Firmicutes	Bacilli	Lactobacillales	Lactobacillaceae	Lactobacillus	Lactobacillus_sakei_(T)_CCUG_34545_(AY204889)	-0.882304	3.61311e-05	0.0894649
160.841	1.2433	-	-	-	OTU_102	Firmicutes	Bacilli	Lactobacillales	Lactobacillaceae	Lactobacillus	Lactobacillus_sakei_(T)_CCUG_34545_(AY204889)	0.877169	3.45261e-05	0.0895314
194.632	1.32061	-	-	-	OTU_102	Firmicutes	Bacilli	Lactobacillales	Lactobacillaceae	Lactobacillus	Lactobacillus_sakei_(T)_CCUG_34545_(AY204889)	0.922295	3.67523e-05	0.0901465
423.178	4.585	-	-	-	OTU_102	Firmicutes	Bacilli	Lactobacillales	Lactobacillaceae	Lactobacillus	Lactobacillus_sakei_(T)_CCUG_34545_(AY204889)	0.918043	3.88098e-05	0.0919481
361.366	13.4323	-	-	-	OTU_102	Firmicutes	Bacilli	Lactobacillales	Lactobacillaceae	Lactobacillus	Lactobacillus_sakei_(T)_CCUG_34545_(AY204889)	0.936746	8.38268e-06	0.0919842
187.097	6.34973	-	-	-	OTU_102	Firmicutes	Bacilli	Lactobacillales	Lactobacillaceae	Lactobacillus	Lactobacillus_sakei_(T)_CCUG_34545_(AY204889)	0.854141	4.34938e-05	0.0950523
310.097	1.80059	-	-	-	OTU_102	Firmicutes	Bacilli	Lactobacillales	Lactobacillaceae	Lactobacillus	Lactobacillus_sakei_(T)_CCUG_34545_(AY204889)	0.99563	8.22985e-06	0.0953242
175.062	16.2452	-	-	-	OTU_102	Firmicutes	Bacilli	Lactobacillales	Lactobacillaceae	Lactobacillus	Lactobacillus_sakei_(T)_CCUG_34545_(AY204889)	0.834309	4.31976e-05	0.0958111
963.553	5.41885	-	-	-	OTU_102	Firmicutes	Bacilli	Lactobacillales	Lactobacillaceae	Lactobacillus	Lactobacillus_sakei_(T)_CCUG_34545_(AY204889)	0.881299	4.23639e-05	0.0960045
216.089	16.2224	-	-	-	OTU_102	Firmicutes	Bacilli	Lactobacillales	Lactobacillaceae	Lactobacillus	Lactobacillus_sakei_(T)_CCUG_34545_(AY204889)	0.939492	8.02496e-06	0.0961562
147.044	3.03512	-	-	-	OTU_102	Firmicutes	Bacilli	Lactobacillales	Lactobacillaceae	Lactobacillus	Lactobacillus_sakei_(T)_CCUG_34545_(AY204889)	-0.879449	4.85315e-05	0.0969186
181.122	9.4233	-	-	-	OTU_102	Firmicutes	Bacilli	Lactobacillales	Lactobacillaceae	Lactobacillus	Lactobacillus_sakei_(T)_CCUG_34545_(AY204889)	0.893781	4.86954e-05	0.0970599
290.088	1.37511	-	-	-	OTU_102	Firmicutes	Bacilli	Lactobacillales	Lactobacillaceae	Lactobacillus	Lactobacillus_sakei_(T)_CCUG_34545_(AY204889)	0.959902	5.24865e-06	0.0977043
136.931	1.29022	-	-	-	OTU_102	Firmicutes	Bacilli	Lactobacillales	Lactobacillaceae	Lactobacillus	Lactobacillus_sakei_(T)_CCUG_34545_(AY204889)	0.877801	4.96267e-05	0.0977942
222.886	1.22416	-	-	-	OTU_102	Firmicutes	Bacilli	Lactobacillales	Lactobacillaceae	Lactobacillus	Lactobacillus_sakei_(T)_CCUG_34545_(AY204889)	0.979165	4.63387e-06	0.098583
201.089	16.2592	-	-	-	OTU_102	Firmicutes	Bacilli	Lactobacillales	Lactobacillaceae	Lactobacillus	Lactobacillus_sakei_(T)_CCUG_34545_(AY204889)	0.910322	5.38724e-05	0.0995728
215.103	1.31527	-	-	-	OTU_107	Firmicutes	Bacilli	Lactobacillales	Lactobacillaceae	Lactobacillus	NA	0.918072	1.79618e-05	0.0793397
251.115	1.23646	-	-	-	OTU_107	Firmicutes	Bacilli	Lactobacillales	Lactobacillaceae	Lactobacillus	NA	0.882318	1.99034e-05	0.0801089
263.139	4.7061	-	-	-	OTU_107	Firmicutes	Bacilli	Lactobacillales	Lactobacillaceae	Lactobacillus	NA	0.873232	1.58159e-05	0.0804254
233.104	1.31707	-	-	-	OTU_107	Firmicutes	Bacilli	Lactobacillales	Lactobacillaceae	Lactobacillus	NA	0.900823	1.37959e-05	0.0812512
261.124	4.7076	-	-	-	OTU_107	Firmicutes	Bacilli	Lactobacillales	Lactobacillaceae	Lactobacillus	NA	0.879118	2.57812e-05	0.082188
215.139	2.77875	-	-	-	OTU_107	Firmicutes	Bacilli	Lactobacillales	Lactobacillaceae	Lactobacillus	NA	0.883521	3.61039e-05	0.0896104
329.112	4.69479	-	-	-	OTU_107	Firmicutes	Bacilli	Lactobacillales	Lactobacillaceae	Lactobacillus	NA	0.868753	3.4481e-05	0.0896373
185.092	1.31042	-	-	-	OTU_107	Firmicutes	Bacilli	Lactobacillales	Lactobacillaceae	Lactobacillus	NA	0.973442	7.02448e-06	0.0926917
187.108	2.64224	-	-	-	OTU_107	Firmicutes	Bacilli	Lactobacillales	Lactobacillaceae	Lactobacillus	NA	0.928379	5.57543e-06	0.0985099
116.962	19.6678	-	-	-	OTU_109	Firmicutes	Bacilli	Lactobacillales	Streptococcaceae	Lactococcus	Lactococcus_lactis_(T)_NCDO_607T_(AB100802)	0.897981	4.1905e-05	0.0960081
183.08	10.9029	-	-	-	OTU_109	Firmicutes	Bacilli	Lactobacillales	Streptococcaceae	Lactococcus	Lactococcus_lactis_(T)_NCDO_607T_(AB100802)	0.882398	5.23553e-05	0.0981611
243.196	11.8006	-	-	-	OTU_116	Firmicutes	Bacilli	Lactobacillales	Streptococcaceae	Lactococcus	Lactococcus_lactis_(T)_NCDO_607T_(AB100802)	0.884663	2.96468e-05	0.0849043
209.19	11.7916	-	-	-	OTU_116	Firmicutes	Bacilli	Lactobacillales	Streptococcaceae	Lactococcus	Lactococcus_lactis_(T)_NCDO_607T_(AB100802)	0.892912	2.92737e-05	0.085241
187.108	2.64224	-	-	-	OTU_119	Firmicutes	Bacilli	Lactobacillales	NA	NA	NA	0.845198	2.95125e-05	0.0847525
114.055	1.2673	-	-	-	OTU_119	Firmicutes	Bacilli	Lactobacillales	NA	NA	NA	0.82558	3.93653e-05	0.0918037
209.19	11.7916	-	-	-	OTU_121	Firmicutes	Bacilli	Lactobacillales	Streptococcaceae	Lactococcus	NA	0.890094	4.74061e-05	0.0955867
241.181	10.7697	-	-	-	OTU_121	Firmicutes	Bacilli	Lactobacillales	Streptococcaceae	Lactococcus	NA	0.873473	5.07646e-05	0.0979988
191.179	11.8052	-	-	-	OTU_121	Firmicutes	Bacilli	Lactobacillales	Streptococcaceae	Lactococcus	NA	0.903799	5.16671e-05	0.098106
213.149	9.10838	-	-	-	OTU_121	Firmicutes	Bacilli	Lactobacillales	Streptococcaceae	Lactococcus	NA	0.897583	5.21858e-05	0.0985524
261.124	4.7076	-	-	-	OTU_124	Firmicutes	Bacilli	Lactobacillales	Lactobacillaceae	Lactobacillus	NA	0.932926	1.81011e-05	0.0786228
114.055	1.2673	-	-	-	OTU_124	Firmicutes	Bacilli	Lactobacillales	Lactobacillaceae	Lactobacillus	NA	0.93397	1.41241e-05	0.0787361
215.139	2.77875	-	-	-	OTU_124	Firmicutes	Bacilli	Lactobacillales	Lactobacillaceae	Lactobacillus	NA	0.897851	2.13893e-05	0.0790683
251.115	1.23646	-	-	-	OTU_124	Firmicutes	Bacilli	Lactobacillales	Lactobacillaceae	Lactobacillus	NA	0.916456	2.59541e-05	0.0822363
233.104	1.31707	-	-	-	OTU_124	Firmicutes	Bacilli	Lactobacillales	Lactobacillaceae	Lactobacillus	NA	0.912605	2.96479e-05	0.0846749
233.104	1.87558	-	-	-	OTU_124	Firmicutes	Bacilli	Lactobacillales	Lactobacillaceae	Lactobacillus	NA	0.902474	3.04232e-05	0.0857149
329.112	4.69479	-	-	-	OTU_124	Firmicutes	Bacilli	Lactobacillales	Lactobacillaceae	Lactobacillus	NA	0.928635	8.66353e-06	0.0885418
263.139	4.7061	-	-	-	OTU_124	Firmicutes	Bacilli	Lactobacillales	Lactobacillaceae	Lactobacillus	NA	0.930033	6.94241e-06	0.0952248
132.531	15.8595	-	-	-	OTU_124	Firmicutes	Bacilli	Lactobacillales	Lactobacillaceae	Lactobacillus	NA	0.897676	4.30728e-05	0.0959425
215.103	1.31527	-	-	-	OTU_124	Firmicutes	Bacilli	Lactobacillales	Lactobacillaceae	Lactobacillus	NA	0.935875	5.14813e-06	0.0975755
337.039	5.86104	-	-	-	OTU_124	Firmicutes	Bacilli	Lactobacillales	Lactobacillaceae	Lactobacillus	NA	0.879722	5.13723e-05	0.0984428
138.091	2.24562	-	-	-	OTU_127	Firmicutes	Bacilli	Lactobacillales	Streptococcaceae	Lactococcus	NA	0.91076	1.38107e-05	0.0808815
165.055	5.70377	-	-	-	OTU_127	Firmicutes	Bacilli	Lactobacillales	Streptococcaceae	Lactococcus	NA	0.906298	2.32143e-05	0.0812071
100.076	1.29417	-	-	-	OTU_127	Firmicutes	Bacilli	Lactobacillales	Streptococcaceae	Lactococcus	NA	0.890865	2.62693e-05	0.081989
101.06	1.36945	-	-	-	OTU_127	Firmicutes	Bacilli	Lactobacillales	Streptococcaceae	Lactococcus	NA	0.889011	2.83444e-05	0.0839417
237.147	10.0397	-	-	-	OTU_130	Proteobacteria	Alphaproteobacteria	Sphingomonadales	Sphingomonadaceae	Novosphingobium	Novosphingobium_lentum_(T)_MT1_(AJ303009)	0.908666	1.56875e-05	0.0801634
209.19	11.7916	-	-	-	OTU_133	Firmicutes	Bacilli	Lactobacillales	Streptococcaceae	Lactococcus	Lactococcus_lactis_(T)_NCDO_607T_(AB100802)	0.933111	2.04047e-05	0.0782013
187.464	1.26572	-	-	-	OTU_133	Firmicutes	Bacilli	Lactobacillales	Streptococcaceae	Lactococcus	Lactococcus_lactis_(T)_NCDO_607T_(AB100802)	0.939757	1.9312e-05	0.0798878
213.149	9.10838	-	-	-	OTU_133	Firmicutes	Bacilli	Lactobacillales	Streptococcaceae	Lactococcus	Lactococcus_lactis_(T)_NCDO_607T_(AB100802)	0.936977	1.7254e-05	0.0799393
129.102	1.18277	-	-	-	OTU_133	Firmicutes	Bacilli	Lactobacillales	Streptococcaceae	Lactococcus	Lactococcus_lactis_(T)_NCDO_607T_(AB100802)	0.936315	1.3241e-05	0.082161
241.181	10.7697	-	-	-	OTU_133	Firmicutes	Bacilli	Lactobacillales	Streptococcaceae	Lactococcus	Lactococcus_lactis_(T)_NCDO_607T_(AB100802)	0.922123	2.46028e-05	0.0832698
243.196	11.8006	-	-	-	OTU_133	Firmicutes	Bacilli	Lactobacillales	Streptococcaceae	Lactococcus	Lactococcus_lactis_(T)_NCDO_607T_(AB100802)	0.934399	1.22796e-05	0.0847739
249.826	1.95346	-	-	-	OTU_133	Firmicutes	Bacilli	Lactobacillales	Streptococcaceae	Lactococcus	Lactococcus_lactis_(T)_NCDO_607T_(AB100802)	0.922576	4.24656e-05	0.0956115
273.648	2.83065	-	-	-	OTU_133	Firmicutes	Bacilli	Lactobacillales	Streptococcaceae	Lactococcus	Lactococcus_lactis_(T)_NCDO_607T_(AB100802)	0.903995	4.20931e-05	0.0960171
191.179	11.8052	-	-	-	OTU_133	Firmicutes	Bacilli	Lactobacillales	Streptococcaceae	Lactococcus	Lactococcus_lactis_(T)_NCDO_607T_(AB100802)	0.94999	6.74196e-06	0.0976129
219.645	1.736	-	-	-	OTU_133	Firmicutes	Bacilli	Lactobacillales	Streptococcaceae	Lactococcus	Lactococcus_lactis_(T)_NCDO_607T_(AB100802)	0.89413	5.33969e-05	0.0992218
173.008	1.60029	-	-	-	OTU_135	Firmicutes	Bacilli	Lactobacillales	Lactobacillaceae	Lactobacillus	NA	0.940942	3.57567e-05	0.0893871
399.046	1.33933	-	-	-	OTU_135	Firmicutes	Bacilli	Lactobacillales	Lactobacillaceae	Lactobacillus	NA	0.864867	5.14591e-05	0.0980683
215.103	1.85681	-	-	-	OTU_143	Firmicutes	Bacilli	Lactobacillales	Lactobacillaceae	Lactobacillus	NA	0.823936	1.42798e-05	0.0787614
233.104	1.31707	-	-	-	OTU_143	Firmicutes	Bacilli	Lactobacillales	Lactobacillaceae	Lactobacillus	NA	0.941672	1.32519e-05	0.0817423
204.063	1.76432	-	-	-	OTU_143	Firmicutes	Bacilli	Lactobacillales	Lactobacillaceae	Lactobacillus	NA	0.917755	2.47773e-05	0.0830515
185.092	1.31042	-	-	-	OTU_143	Firmicutes	Bacilli	Lactobacillales	Lactobacillaceae	Lactobacillus	NA	0.935934	1.16764e-05	0.0833699
114.055	1.2673	-	-	-	OTU_143	Firmicutes	Bacilli	Lactobacillales	Lactobacillaceae	Lactobacillus	NA	0.950067	1.1475e-05	0.0842396
242.151	1.25229	-	-	-	OTU_143	Firmicutes	Bacilli	Lactobacillales	Lactobacillaceae	Lactobacillus	NA	0.937152	1.23436e-05	0.0846551
329.112	4.69479	-	-	-	OTU_143	Firmicutes	Bacilli	Lactobacillales	Lactobacillaceae	Lactobacillus	NA	0.952859	9.48975e-06	0.0852806
263.139	4.7061	-	-	-	OTU_143	Firmicutes	Bacilli	Lactobacillales	Lactobacillaceae	Lactobacillus	NA	0.954951	9.31943e-06	0.0859735
261.124	4.7076	-	-	-	OTU_143	Firmicutes	Bacilli	Lactobacillales	Lactobacillaceae	Lactobacillus	NA	0.959806	1.04033e-05	0.0860701
251.115	1.23646	-	-	-	OTU_143	Firmicutes	Bacilli	Lactobacillales	Lactobacillaceae	Lactobacillus	NA	0.947546	8.36417e-06	0.0927574
215.139	2.77875	-	-	-	OTU_143	Firmicutes	Bacilli	Lactobacillales	Lactobacillaceae	Lactobacillus	NA	0.937501	8.19087e-06	0.0970289
241.181	10.7697	-	-	-	OTU_145	Firmicutes	Bacilli	Lactobacillales	Streptococcaceae	Lactococcus	Lactococcus_lactis_(T)_NCDO_607T_(AB100802)	0.907238	3.23913e-05	0.0879329
243.196	11.8006	-	-	-	OTU_145	Firmicutes	Bacilli	Lactobacillales	Streptococcaceae	Lactococcus	Lactococcus_lactis_(T)_NCDO_607T_(AB100802)	0.884329	3.48905e-05	0.0895849
191.179	11.8052	-	-	-	OTU_145	Firmicutes	Bacilli	Lactobacillales	Streptococcaceae	Lactococcus	Lactococcus_lactis_(T)_NCDO_607T_(AB100802)	0.899866	4.06118e-05	0.0938705
372.902	1.04296	-	-	-	OTU_145	Firmicutes	Bacilli	Lactobacillales	Streptococcaceae	Lactococcus	Lactococcus_lactis_(T)_NCDO_607T_(AB100802)	0.902514	4.1311e-05	0.0950651
213.149	9.10838	-	-	-	OTU_145	Firmicutes	Bacilli	Lactobacillales	Streptococcaceae	Lactococcus	Lactococcus_lactis_(T)_NCDO_607T_(AB100802)	0.933023	8.20963e-06	0.0961584
209.19	11.7916	-	-	-	OTU_145	Firmicutes	Bacilli	Lactobacillales	Streptococcaceae	Lactococcus	Lactococcus_lactis_(T)_NCDO_607T_(AB100802)	0.919076	6.80645e-06	0.0971966
756.552	15.1611	-	-	-	OTU_150	Firmicutes	Bacilli	Lactobacillales	Streptococcaceae	Streptococcus	Streptococcus_salivarius_(T)_ATCC_7073_(AY188352)	0.875978	2.26104e-05	0.0804441
102.955	18.7193	-	-	-	OTU_150	Firmicutes	Bacilli	Lactobacillales	Streptococcaceae	Streptococcus	Streptococcus_salivarius_(T)_ATCC_7073_(AY188352)	0.899206	1.14725e-05	0.0848191
253.121	16.3596	-	-	-	OTU_150	Firmicutes	Bacilli	Lactobacillales	Streptococcaceae	Streptococcus	Streptococcus_salivarius_(T)_ATCC_7073_(AY188352)	0.874456	3.49223e-05	0.089009
760.584	15.2252	-	-	-	OTU_150	Firmicutes	Bacilli	Lactobacillales	Streptococcaceae	Streptococcus	Streptococcus_salivarius_(T)_ATCC_7073_(AY188352)	0.904869	3.99393e-05	0.0929343
379.158	15.5341	-	-	-	OTU_150	Firmicutes	Bacilli	Lactobacillales	Streptococcaceae	Streptococcus	Streptococcus_salivarius_(T)_ATCC_7073_(AY188352)	0.860513	4.23024e-05	0.0962838
251.077	1.83766	-	-	-	OTU_151	Firmicutes	Bacilli	Lactobacillales	Streptococcaceae	Streptococcus	Streptococcus_salivarius_(T)_ATCC_7073_(AY188352)	0.887867	1.64795e-05	0.0802755
242.013	4.93646	-	-	-	OTU_151	Firmicutes	Bacilli	Lactobacillales	Streptococcaceae	Streptococcus	Streptococcus_salivarius_(T)_ATCC_7073_(AY188352)	0.865702	4.62519e-05	0.0960461
119.026	15.5337	-	-	-	OTU_151	Firmicutes	Bacilli	Lactobacillales	Streptococcaceae	Streptococcus	Streptococcus_salivarius_(T)_ATCC_7073_(AY188352)	-0.850487	5.05611e-05	0.0977872
191.179	11.8052	-	-	-	OTU_156	Firmicutes	Bacilli	Lactobacillales	Streptococcaceae	Lactococcus	NA	0.938029	1.72571e-05	0.0796
209.19	11.7916	-	-	-	OTU_156	Firmicutes	Bacilli	Lactobacillales	Streptococcaceae	Lactococcus	NA	0.945255	9.05458e-06	0.0890463
243.196	11.8006	-	-	-	OTU_156	Firmicutes	Bacilli	Lactobacillales	Streptococcaceae	Lactococcus	NA	0.915434	4.25361e-05	0.0955639
213.149	9.10838	-	-	-	OTU_156	Firmicutes	Bacilli	Lactobacillales	Streptococcaceae	Lactococcus	NA	0.947761	4.30155e-05	0.0960201
279.101	1.87591	-	-	-	OTU_158	Firmicutes	Bacilli	Lactobacillales	Lactobacillaceae	Lactobacillus	Lactobacillus_paracasei_(T)_NBRC_15906_(AB181950)	0.886905	4.61076e-05	0.096322
187.108	2.64224	-	-	-	OTU_161	Firmicutes	Bacilli	Lactobacillales	NA	NA	Lactobacillus_equicursoris_(T)_DI70_(AB290830)	0.911397	1.45956e-05	0.0796605
132.531	15.8595	-	-	-	OTU_161	Firmicutes	Bacilli	Lactobacillales	NA	NA	Lactobacillus_equicursoris_(T)_DI70_(AB290830)	0.934286	2.0023e-05	0.0796676
263.139	4.7061	-	-	-	OTU_161	Firmicutes	Bacilli	Lactobacillales	NA	NA	Lactobacillus_equicursoris_(T)_DI70_(AB290830)	0.862686	3.32493e-05	0.088195
725.557	15.1629	-	-	-	OTU_166	Firmicutes	Bacilli	Lactobacillales	Streptococcaceae	Streptococcus	NA	0.891783	2.22037e-05	0.0798145
367.247	13.8355	-	-	-	OTU_166	Firmicutes	Bacilli	Lactobacillales	Streptococcaceae	Streptococcus	NA	0.893608	2.7861e-05	0.0827452
185.153	13.8548	-	-	-	OTU_166	Firmicutes	Bacilli	Lactobacillales	Streptococcaceae	Streptococcus	NA	0.850108	4.52522e-05	0.0964683
187.108	1.9969	-	-	-	OTU_167	Firmicutes	Bacilli	Lactobacillales	Streptococcaceae	Streptococcus	Streptococcus_salivarius_(T)_ATCC_7073_(AY188352)	-0.885467	1.91776e-05	0.0806112
242.013	4.93646	-	-	-	OTU_167	Firmicutes	Bacilli	Lactobacillales	Streptococcaceae	Streptococcus	Streptococcus_salivarius_(T)_ATCC_7073_(AY188352)	0.876999	2.41567e-05	0.0825641
103.039	2.65843	-	-	-	OTU_167	Firmicutes	Bacilli	Lactobacillales	Streptococcaceae	Streptococcus	Streptococcus_salivarius_(T)_ATCC_7073_(AY188352)	0.870546	3.30653e-05	0.0883815
119.026	15.5337	-	-	-	OTU_167	Firmicutes	Bacilli	Lactobacillales	Streptococcaceae	Streptococcus	Streptococcus_salivarius_(T)_ATCC_7073_(AY188352)	-0.89896	3.4284e-05	0.0895719
231.135	2.01421	-	-	-	OTU_167	Firmicutes	Bacilli	Lactobacillales	Streptococcaceae	Streptococcus	Streptococcus_salivarius_(T)_ATCC_7073_(AY188352)	-0.859751	5.23259e-05	0.0982829
230.114	1.28161	-	-	-	OTU_174	Firmicutes	Bacilli	Lactobacillales	Streptococcaceae	Streptococcus	NA	-0.917639	1.43465e-05	0.0787128
203.103	1.91227	-	-	-	OTU_174	Firmicutes	Bacilli	Lactobacillales	Streptococcaceae	Streptococcus	NA	0.900576	1.73332e-05	0.0789035
103.039	2.65843	-	-	-	OTU_174	Firmicutes	Bacilli	Lactobacillales	Streptococcaceae	Streptococcus	NA	0.868523	2.21521e-05	0.0804611
187.108	1.9969	-	-	-	OTU_174	Firmicutes	Bacilli	Lactobacillales	Streptococcaceae	Streptococcus	NA	-0.852661	3.70108e-05	0.0903554
300.049	1.21039	-	-	-	OTU_174	Firmicutes	Bacilli	Lactobacillales	Streptococcaceae	Streptococcus	NA	0.905965	4.76979e-05	0.0956202
187.006	5.52404	-	-	-	OTU_174	Firmicutes	Bacilli	Lactobacillales	Streptococcaceae	Streptococcus	NA	0.89678	4.17077e-05	0.0957667
114.055	1.2673	-	-	-	OTU_179	Firmicutes	Bacilli	Lactobacillales	Lactobacillaceae	Lactobacillus	Lactobacillus_equicursoris_(T)_DI70_(AB290830)	0.857881	2.02509e-05	0.0784778
233.104	1.87558	-	-	-	OTU_179	Firmicutes	Bacilli	Lactobacillales	Lactobacillaceae	Lactobacillus	Lactobacillus_equicursoris_(T)_DI70_(AB290830)	0.872704	9.68786e-06	0.0834635
215.103	1.31527	-	-	-	OTU_179	Firmicutes	Bacilli	Lactobacillales	Lactobacillaceae	Lactobacillus	Lactobacillus_equicursoris_(T)_DI70_(AB290830)	0.885525	1.07922e-05	0.086541
114.055	1.2673	-	-	-	OTU_182	Firmicutes	Bacilli	Lactobacillales	NA	NA	Lactobacillus_equicursoris_(T)_DI70_(AB290830)	0.891137	2.0035e-05	0.0791114
242.151	1.25229	-	-	-	OTU_182	Firmicutes	Bacilli	Lactobacillales	NA	NA	Lactobacillus_equicursoris_(T)_DI70_(AB290830)	0.853335	1.73292e-05	0.0792313
132.531	15.8595	-	-	-	OTU_182	Firmicutes	Bacilli	Lactobacillales	NA	NA	Lactobacillus_equicursoris_(T)_DI70_(AB290830)	0.933521	1.99998e-05	0.0798801
215.103	1.31527	-	-	-	OTU_182	Firmicutes	Bacilli	Lactobacillales	NA	NA	Lactobacillus_equicursoris_(T)_DI70_(AB290830)	0.905647	1.97472e-05	0.0800988
251.115	1.23646	-	-	-	OTU_182	Firmicutes	Bacilli	Lactobacillales	NA	NA	Lactobacillus_equicursoris_(T)_DI70_(AB290830)	0.901384	2.27421e-05	0.0803643
185.092	1.31042	-	-	-	OTU_182	Firmicutes	Bacilli	Lactobacillales	NA	NA	Lactobacillus_equicursoris_(T)_DI70_(AB290830)	0.885833	2.63458e-05	0.0812548
233.104	1.31707	-	-	-	OTU_182	Firmicutes	Bacilli	Lactobacillales	NA	NA	Lactobacillus_equicursoris_(T)_DI70_(AB290830)	0.910309	1.37334e-05	0.081343
215.139	2.77875	-	-	-	OTU_182	Firmicutes	Bacilli	Lactobacillales	NA	NA	Lactobacillus_equicursoris_(T)_DI70_(AB290830)	0.882549	1.09585e-05	0.0852514
261.124	4.7076	-	-	-	OTU_182	Firmicutes	Bacilli	Lactobacillales	NA	NA	Lactobacillus_equicursoris_(T)_DI70_(AB290830)	0.913458	8.4144e-06	0.0886016
329.112	4.69479	-	-	-	OTU_182	Firmicutes	Bacilli	Lactobacillales	NA	NA	Lactobacillus_equicursoris_(T)_DI70_(AB290830)	0.908895	8.63481e-06	0.089122
204.063	1.76432	-	-	-	OTU_182	Firmicutes	Bacilli	Lactobacillales	NA	NA	Lactobacillus_equicursoris_(T)_DI70_(AB290830)	0.872856	3.4442e-05	0.0897599
263.139	4.7061	-	-	-	OTU_182	Firmicutes	Bacilli	Lactobacillales	NA	NA	Lactobacillus_equicursoris_(T)_DI70_(AB290830)	0.911094	6.89373e-06	0.0971128
215.103	1.85681	-	-	-	OTU_200	Firmicutes	Bacilli	Lactobacillales	Lactobacillaceae	NA	Lactobacillus_rhamnosus_(T)_JCM_1136_(D16552)	0.978403	1.06293e-05	0.087248
104.053	1.80966	-	-	-	OTU_206	Firmicutes	Bacilli	Lactobacillales	Streptococcaceae	Streptococcus	NA	-0.887041	1.46798e-05	0.0792895
157.011	1.90833	-	-	-	OTU_206	Firmicutes	Bacilli	Lactobacillales	Streptococcaceae	Streptococcus	NA	0.870689	1.86167e-05	0.0798638
118.065	3.03785	-	-	-	OTU_206	Firmicutes	Bacilli	Lactobacillales	Streptococcaceae	Streptococcus	NA	-0.876079	1.60063e-05	0.0802199
188.948	1.75543	-	-	-	OTU_206	Firmicutes	Bacilli	Lactobacillales	Streptococcaceae	Streptococcus	NA	0.917362	1.50739e-05	0.0805833
218.982	1.92544	-	-	-	OTU_206	Firmicutes	Bacilli	Lactobacillales	Streptococcaceae	Streptococcus	NA	0.85419	1.34604e-05	0.0811083
175.062	16.2452	-	-	-	OTU_206	Firmicutes	Bacilli	Lactobacillales	Streptococcaceae	Streptococcus	NA	0.906973	2.78013e-05	0.082804
145.086	16.9991	-	-	-	OTU_206	Firmicutes	Bacilli	Lactobacillales	Streptococcaceae	Streptococcus	NA	0.954387	1.11085e-05	0.084526
297.243	16.2835	-	-	-	OTU_206	Firmicutes	Bacilli	Lactobacillales	Streptococcaceae	Streptococcus	NA	0.915558	3.02484e-05	0.0856856
744.553	15.2555	-	-	-	OTU_206	Firmicutes	Bacilli	Lactobacillales	Streptococcaceae	Streptococcus	NA	0.853182	3.12444e-05	0.0873208
103.055	3.02988	-	-	-	OTU_206	Firmicutes	Bacilli	Lactobacillales	Streptococcaceae	Streptococcus	NA	-0.887421	9.08395e-06	0.0885003
256.3	11.5927	-	-	-	OTU_206	Firmicutes	Bacilli	Lactobacillales	Streptococcaceae	Streptococcus	NA	0.848677	3.56166e-05	0.0894661
120.081	3.03092	-	-	-	OTU_206	Firmicutes	Bacilli	Lactobacillales	Streptococcaceae	Streptococcus	NA	-0.901646	7.27502e-06	0.0947978
133.032	1.80832	-	-	-	OTU_206	Firmicutes	Bacilli	Lactobacillales	Streptococcaceae	Streptococcus	NA	-0.878613	4.32055e-05	0.095625
194.14	16.0779	-	-	-	OTU_206	Firmicutes	Bacilli	Lactobacillales	Streptococcaceae	Streptococcus	NA	0.813934	4.46497e-05	0.095969
399.433	3.65943	-	-	-	OTU_206	Firmicutes	Bacilli	Lactobacillales	Streptococcaceae	Streptococcus	NA	0.84364	4.55271e-05	0.096072
166.086	3.02992	-	-	-	OTU_206	Firmicutes	Bacilli	Lactobacillales	Streptococcaceae	Streptococcus	NA	-0.888841	8.01242e-06	0.0971222
269.046	11.0742	-	-	-	OTU_206	Firmicutes	Bacilli	Lactobacillales	Streptococcaceae	Streptococcus	NA	0.952028	5.3124e-06	0.0971561
169.122	13.023	-	-	-	OTU_206	Firmicutes	Bacilli	Lactobacillales	Streptococcaceae	Streptococcus	NA	0.949614	7.77168e-06	0.0987995
233.104	1.87558	-	-	-	OTU_234	Firmicutes	Bacilli	Lactobacillales	Lactobacillaceae	Lactobacillus	Lactobacillus_rhamnosus_(T)_JCM_1136_(D16552)	0.951939	1.48432e-05	0.0797588
215.103	1.31527	-	-	-	OTU_234	Firmicutes	Bacilli	Lactobacillales	Lactobacillaceae	Lactobacillus	Lactobacillus_rhamnosus_(T)_JCM_1136_(D16552)	0.908018	2.5373e-05	0.0823989
215.103	1.85681	-	-	-	OTU_234	Firmicutes	Bacilli	Lactobacillales	Lactobacillaceae	Lactobacillus	Lactobacillus_rhamnosus_(T)_JCM_1136_(D16552)	0.93742	9.5754e-06	0.0845919
114.055	1.2673	-	-	-	OTU_234	Firmicutes	Bacilli	Lactobacillales	Lactobacillaceae	Lactobacillus	Lactobacillus_rhamnosus_(T)_JCM_1136_(D16552)	0.90932	4.49789e-05	0.0962795
231.062	1.49804	-	-	-	OTU_243	Firmicutes	Bacilli	Lactobacillales	Lactobacillaceae	Lactobacillus	Lactobacillus_wasatchensis_strain_WDC04_(NR_147709.1)	0.986074	1.33911e-05	0.0811599
153.019	5.10435	-	-	-	OTU_243	Firmicutes	Bacilli	Lactobacillales	Lactobacillaceae	Lactobacillus	Lactobacillus_wasatchensis_strain_WDC04_(NR_147709.1)	0.965235	5.53175e-05	0.0999402
300.049	1.21039	-	-	-	OTU_252	Firmicutes	Bacilli	Lactobacillales	Streptococcaceae	NA	NA	0.912479	2.42151e-05	0.0822245
231.098	1.33218	-	-	-	OTU_252	Firmicutes	Bacilli	Lactobacillales	Streptococcaceae	NA	NA	0.887316	2.85683e-05	0.0841269
808.583	15.145	-	-	-	OTU_257	Firmicutes	Bacilli	Lactobacillales	Streptococcaceae	Streptococcus	NA	0.867432	2.90623e-05	0.0848625
