# Supplementary material for: New insights into cheddar cheese microbiota-metabolome relationships revealed by integrative analysis of multi-omics data
Source: Sci Rep. 2020 Feb 21;10:3164. doi: 10.1038/s41598-020-59617-9 (PMC7035325; doi:10.1038/s41598-020-59617-9)
Supplement: Supplementary file 6 — Dataset 5. [file 41598_2020_59617_MOESM6_ESM.xlsx]

## Sheet: Sheet1
New insights into cheddar cheese microbiota-metabolome relationships revealed by integrative analysis of multi-omics data
Roya Afshari, Christopher J. Pillidge, Elizabeth Read, Simone Rochfort, Daniel A. Dias, Andrew Mark Osborn, Harsharn Gill *
Dataset S5.List of OTUs and their annotated taxa
OTU	Phylum	class	Order	Family	Genus	Species
OTU_44	Bacteria	Proteobacteria	Alphaproteobacteria	Rhodobacterales	Rhodobacteraceae	NA	Antarctobacter_jejuensis_strain_13-2-B6_(NR_148278.1)
OTU_104	Bacteria	Proteobacteria	Alphaproteobacteria	Rhodobacterales	Rhodobacteraceae	NA	Paracoccus_haeundaensis_(T)_BC74171_(AY189743)
OTU_23	Bacteria	Firmicutes	Bacilli	Bacillales	Staphylococcaceae	Staphylococcus	Staphylococcus_petrasii_subsp._croceilyticus_MCC10046_(AY953148)
OTU_10	Bacteria	Firmicutes	Bacilli	Lactobacillales	Lactobacillaceae	Pediococcus	Pediococcus_parvulus_strain_NBRC_100673_(NR_113922.1)
OTU_24	Bacteria	Firmicutes	Bacilli	Bacillales	Staphylococcaceae	Macrococcus	Macrococcus_caseolyticus_(T)_ATCC_13548_(=_MAFF_911387)_(D83359)
OTU_185	Bacteria	Cyanobacteria/Chloroplast	Chloroplast	NA	Chloroplast	Streptophyta	Sorghum_bicolor_(T)_(EF115542)
OTU_5	Bacteria	Firmicutes	Bacilli	Lactobacillales	Lactobacillaceae	Lactobacillus	Lactobacillus_ginsenosidimutans_strain_EMML_3041_(NR_132607.1)
OTU_62	Bacteria	Actinobacteria	Actinobacteria	Actinomycetales	Corynebacteriaceae	Corynebacterium	Corynebacterium_tuberculostearicum_(T)_CIP107291_(AJ438050)
OTU_189	Bacteria	Proteobacteria	Betaproteobacteria	Rhodocyclales	Rhodocyclaceae	Thauera	Thauera_aminoaromatica_(T)_type_strain:_S2_=_DSM_14742_(AJ315677)
OTU_106	Bacteria	Proteobacteria	Gammaproteobacteria	Pseudomonadales	Pseudomonadaceae	Pseudomonas	Pseudomonas_fragi_(T)_ATCC_4973_(AF094733)
OTU_13	Bacteria	Firmicutes	Clostridia	Clostridiales	Clostridiales_Incertae Sedis XI	Finegoldia	Finegoldia_magna_(T)_CCUG_17636_(AF542227)
OTU_82	Bacteria	Actinobacteria	Actinobacteria	Actinomycetales	Micromonosporaceae	NA	Streptomyces_sp._NEAU-LZS-5_(KC304791)
OTU_225	Bacteria	Proteobacteria	Gammaproteobacteria	Enterobacteriales	Enterobacteriaceae	Klebsiella	Klebsiella_michiganensis_W14_(JQ070300)
OTU_20	Bacteria	Firmicutes	Clostridia	Clostridiales	Clostridiales_Incertae Sedis XI	Anaerococcus	Anaerococcus_octavius_(T)_NCTC_9810_(Y07841)
OTU_141	Bacteria	Proteobacteria	Betaproteobacteria	Neisseriales	Neisseriaceae	Neisseria	Neisseria_cinerea_strain_ATCC_14685_(NR_121687.1)
OTU_148	Bacteria	Firmicutes	Bacilli	Lactobacillales	Lactobacillaceae	Lactobacillus	Lactobacillus_iners_(T)_type_strain:_CCUG_28746_(Y16329)
OTU_149	Bacteria	Proteobacteria	Gammaproteobacteria	Enterobacteriales	Enterobacteriaceae	Buttiauxella	Erwinia_persicina_LMG_11254_(Z96086)
OTU_1	Bacteria	Firmicutes	Bacilli	Lactobacillales	Streptococcaceae	Lactococcus	Lactococcus_lactis_(T)_NCDO_607T_(AB100802)
OTU_2	Bacteria	Firmicutes	Bacilli	Lactobacillales	Streptococcaceae	Streptococcus	Streptococcus_salivarius_(T)_ATCC_7073_(AY188352)
OTU_4	Bacteria	Firmicutes	Bacilli	Lactobacillales	Lactobacillaceae	Lactobacillus	Lactobacillus_rhamnosus_(T)_JCM_1136_(D16552)
OTU_17	Bacteria	Firmicutes	Bacilli	Lactobacillales	Lactobacillaceae	Lactobacillus	Lactobacillus_fabifermentans_(T)_type_strain:_LMG_24284_(AM905388)
OTU_3	Bacteria	Firmicutes	Bacilli	Lactobacillales	Lactobacillaceae	Lactobacillus	Lactobacillus_equicursoris_(T)_DI70_(AB290830)
OTU_90	Bacteria	Actinobacteria	Actinobacteria	Actinomycetales	Pseudonocardiaceae	Saccharopolyspora	Saccharopolyspora_gregorii_(T)_NCIB_12823,_A85;_fodder_strainn_by_J._Lacey_(X76962)
OTU_18	Bacteria	Firmicutes	Bacilli	Lactobacillales	Lactobacillaceae	Lactobacillus	Lactobacillus_kefiri_(T)_type_strain:_LMG_9480_(AJ621553)
OTU_38	Bacteria	Firmicutes	Bacilli	Bacillales	Bacillaceae 1	Bacillus	Bacillus_tequilensis_(T)_10b_(HQ223107)
OTU_54	Bacteria	Actinobacteria	Actinobacteria	Actinomycetales	Corynebacteriaceae	Corynebacterium	Corynebacterium_diphtheriae_(T)_NCTC_11397_(X84248)
OTU_8	Bacteria	Firmicutes	Clostridia	Clostridiales	Peptoniphilaceae	Peptoniphilus	Peptoniphilus_tyrrelliae_RMA_19911_(GU938835)
OTU_9	Bacteria	Proteobacteria	Epsilonproteobacteria	Campylobacterales	Campylobacteraceae	Campylobacter	Campylobacter_ureolyticus_strain_ATCC_33387_(L04321)
OTU_29	Bacteria	Actinobacteria	Actinobacteria	Actinomycetales	Micrococcaceae	Kocuria	Kocuria_koreensis_(T)_P31_(FJ607312)
OTU_76	Bacteria	Actinobacteria	Actinobacteria	Actinomycetales	Micrococcaceae	Rothia	Rothia_mucilaginosa_(T)_DSM_(X87758)
OTU_175	Bacteria	Firmicutes	Negativicutes	Selenomonadales	Veillonellaceae	Veillonella	Veillonella_dispar_(T)_ATCC_17748_(AF439639)
OTU_6	Bacteria	Firmicutes	Bacilli	Lactobacillales	Lactobacillaceae	Lactobacillus	Lactobacillus_crispatus_(T)_ATCC33820_(AF257097)
OTU_64	Bacteria	Firmicutes	Bacilli	Lactobacillales	Leuconostocaceae	Leuconostoc	Leuconostoc_mesenteroides_subsp._mesenteroides_ATCC_8293_(CP000414)
OTU_130	Bacteria	Proteobacteria	Alphaproteobacteria	Sphingomonadales	Sphingomonadaceae	Novosphingobium	Novosphingobium_lentum_(T)_MT1_(AJ303009)
OTU_134	Bacteria	Actinobacteria	Actinobacteria	Actinomycetales	Micrococcaceae	Micrococcus	Micrococcus_cohnii_(T)_type_strain:_WS4601;_WS4601_419_(FR832424)
OTU_14	Bacteria	Bacteroidetes	Bacteroidia	Bacteroidales	Prevotellaceae	Prevotella	Prevotella_buccalis_ATCC_35310_(L16476)
OTU_147	Bacteria	Actinobacteria	Actinobacteria	Actinomycetales	Promicromonosporaceae	Promicromonospora	Promicromonospora_sp._UTMC_792_(JN038073)
OTU_227	Bacteria	Firmicutes	Bacilli	Lactobacillales	Streptococcaceae	Streptococcus	Streptococcus_dysgalactiae_(T)_ATCC_43078_(AB002485)
OTU_193	Bacteria	Actinobacteria	Actinobacteria	Actinomycetales	Corynebacteriaceae	Corynebacterium	Corynebacterium_xerosis_strain_DSM_20743_(NR_119180.1)
OTU_207	Bacteria	Proteobacteria	Alphaproteobacteria	Sphingomonadales	Sphingomonadaceae	Sphingopyxis	Sphingopyxis_fribergensis_strain_Kp5.2_(NR_137271.1)
OTU_102	Bacteria	Firmicutes	Bacilli	Lactobacillales	Lactobacillaceae	Lactobacillus	Lactobacillus_sakei_(T)_CCUG_34545_(AY204889)
OTU_96	Bacteria	Proteobacteria	Alphaproteobacteria	Rhizobiales	Hyphomicrobiaceae	Pelagibacterium	Pelagibacterium_halotolerans_(T)_B2_(EU709017)
OTU_21	Bacteria	Firmicutes	Clostridia	Clostridiales	Clostridiales_Incertae Sedis XI	Anaerococcus	Anaerococcus_nagyae_strain_ENR0686_(NR_146835.1)
OTU_35	Bacteria	Proteobacteria	Betaproteobacteria	Hydrogenophilales	Hydrogenophilaceae	Hydrogenophilus	Hydrogenophilus_hirschii_(T)_type_strain:_DSM_11420_(FR749905)
OTU_65	Bacteria	Firmicutes	Bacilli	Lactobacillales	Streptococcaceae	Lactococcus	Lactococcus_lactis_(T)_NCDO_607T_(AB100802)
OTU_58	Bacteria	Firmicutes	Bacilli	Lactobacillales	Streptococcaceae	Streptococcus	Streptococcus_salivarius_(T)_ATCC_7073_(AY188352)
OTU_243	Bacteria	Firmicutes	Bacilli	Lactobacillales	Lactobacillaceae	Lactobacillus	Lactobacillus_wasatchensis_strain_WDC04_(NR_147709.1)
OTU_172	Bacteria	Firmicutes	Bacilli	Lactobacillales	Lactobacillaceae	Lactobacillus	Lactobacillus_coryniformis_strain_DSM_20001_(M58813)
OTU_79	Bacteria	Actinobacteria	Actinobacteria	Actinomycetales	Propionibacteriaceae	Propionibacterium	Propionibacterium_acnes_(T)_ATCC6919_(AB042288)
OTU_195	Bacteria	Firmicutes	Bacilli	Lactobacillales	Lactobacillaceae	Lactobacillus	Lactobacillus_equicursoris_(T)_DI70_(AB290830)
OTU_169	Bacteria	Firmicutes	Bacilli	Bacillales	NA	NA	Bacillus_megaterium_(T)_IAM_13418_(D16273)
OTU_253	Bacteria	Proteobacteria	Alphaproteobacteria	Rickettsiales	Rickettsiaceae	Rickettsia	Rickettsia_typhi_(T)_Wilmington_(U12463)
OTU_116	Bacteria	Firmicutes	Bacilli	Lactobacillales	Streptococcaceae	Lactococcus	Lactococcus_lactis_(T)_NCDO_607T_(AB100802)
OTU_133	Bacteria	Firmicutes	Bacilli	Lactobacillales	Streptococcaceae	Lactococcus	Lactococcus_lactis_(T)_NCDO_607T_(AB100802)
OTU_84	Bacteria	Firmicutes	Bacilli	Lactobacillales	Streptococcaceae	Lactococcus	Lactococcus_lactis_(T)_NCDO_607T_(AB100802)
OTU_41	Bacteria	Firmicutes	Bacilli	Lactobacillales	Streptococcaceae	Streptococcus	Streptococcus_porcinus_(T)_ATCC_43138_NCTC_10999_(AB002523)
OTU_158	Bacteria	Firmicutes	Bacilli	Lactobacillales	Lactobacillaceae	Lactobacillus	Lactobacillus_paracasei_(T)_NBRC_15906_(AB181950)
OTU_151	Bacteria	Firmicutes	Bacilli	Lactobacillales	Streptococcaceae	Streptococcus	Streptococcus_salivarius_(T)_ATCC_7073_(AY188352)
OTU_167	Bacteria	Firmicutes	Bacilli	Lactobacillales	Streptococcaceae	Streptococcus	Streptococcus_salivarius_(T)_ATCC_7073_(AY188352)
OTU_72	Bacteria	Firmicutes	Bacilli	Lactobacillales	Streptococcaceae	Streptococcus	Streptococcus_salivarius_(T)_ATCC_7073_(AY188352)
OTU_234	Bacteria	Firmicutes	Bacilli	Lactobacillales	Lactobacillaceae	Lactobacillus	Lactobacillus_rhamnosus_(T)_JCM_1136_(D16552)
OTU_95	Bacteria	Firmicutes	Bacilli	Lactobacillales	Lactobacillaceae	Lactobacillus	Lactobacillus_delbrueckii_subsp._null_LMG_13136_(JX986966)
OTU_179	Bacteria	Firmicutes	Bacilli	Lactobacillales	Lactobacillaceae	Lactobacillus	Lactobacillus_equicursoris_(T)_DI70_(AB290830)
OTU_201	Bacteria	Firmicutes	Bacilli	Lactobacillales	Streptococcaceae	Lactococcus	Lactococcus_lactis_(T)_NCDO_607T_(AB100802)
OTU_154	Bacteria	Firmicutes	Bacilli	Lactobacillales	Lactobacillaceae	Lactobacillus	Lactobacillus_hokkaidonensis_LOOC260_(AB721549)
OTU_220	Bacteria	Firmicutes	Bacilli	Lactobacillales	Streptococcaceae	Lactococcus	Lactococcus_lactis_(T)_NCDO_607T_(AB100802)
OTU_213	Bacteria	Firmicutes	Bacilli	Lactobacillales	Streptococcaceae	Lactococcus	Lactococcus_lactis_(T)_NCDO_607T_(AB100802)
OTU_256	Bacteria	Firmicutes	Bacilli	Lactobacillales	Lactobacillaceae	Lactobacillus	Lactobacillus_delbrueckii_subsp._null_LMG_13136_(JX986966)
OTU_126	Bacteria	Proteobacteria	Alphaproteobacteria	Rhizobiales	NA	NA	Ensifer_adhaerens_(T)_LMG_20216_(AM181733)
OTU_87	Bacteria	Firmicutes	Bacilli	Lactobacillales	Lactobacillaceae	Lactobacillus	Lactobacillus_delbrueckii_subsp._null_LMG_13136_(JX986966)
OTU_121	Bacteria	Firmicutes	Bacilli	Lactobacillales	Streptococcaceae	Lactococcus	Lactococcus_lactis_(T)_NCDO_607T_(AB100802)
OTU_114	Bacteria	Firmicutes	Bacilli	Lactobacillales	Streptococcaceae	Lactococcus	Lactococcus_lactis_(T)_NCDO_607T_(AB100802)
OTU_145	Bacteria	Firmicutes	Bacilli	Lactobacillales	Streptococcaceae	Lactococcus	Lactococcus_lactis_(T)_NCDO_607T_(AB100802)
OTU_109	Bacteria	Firmicutes	Bacilli	Lactobacillales	Streptococcaceae	Lactococcus	Lactococcus_lactis_(T)_NCDO_607T_(AB100802)
OTU_63	Bacteria	Firmicutes	Bacilli	Lactobacillales	Streptococcaceae	Lactococcus	Lactococcus_lactis_(T)_NCDO_607T_(AB100802)
OTU_56	Bacteria	Firmicutes	Bacilli	Lactobacillales	Streptococcaceae	Streptococcus	Streptococcus_salivarius_(T)_ATCC_7073_(AY188352)
OTU_98	Bacteria	Firmicutes	Bacilli	Lactobacillales	Streptococcaceae	Streptococcus	Streptococcus_salivarius_(T)_ATCC_7073_(AY188352)
OTU_171	Bacteria	Firmicutes	Bacilli	Lactobacillales	Streptococcaceae	Lactococcus	Lactococcus_lactis_(T)_NCDO_607T_(AB100802)
OTU_150	Bacteria	Firmicutes	Bacilli	Lactobacillales	Streptococcaceae	Streptococcus	Streptococcus_salivarius_(T)_ATCC_7073_(AY188352)
OTU_176	Bacteria	Firmicutes	Bacilli	Lactobacillales	Streptococcaceae	Lactococcus	Lactococcus_lactis_(T)_NCDO_607T_(AB100802)
OTU_222	Bacteria	Firmicutes	Bacilli	Lactobacillales	Lactobacillaceae	Lactobacillus	Lactobacillus_crispatus_(T)_ATCC33820_(AF257097)
OTU_200	Bacteria	Firmicutes	Bacilli	Lactobacillales	Lactobacillaceae	NA	Lactobacillus_rhamnosus_(T)_JCM_1136_(D16552)
OTU_124	Bacteria	Firmicutes	Bacilli	Lactobacillales	Lactobacillaceae	Lactobacillus	Lactobacillus_rhamnosus_(T)_JCM_1136_(D16552)
OTU_59	Bacteria	Firmicutes	Bacilli	Lactobacillales	Lactobacillaceae	Lactobacillus	Lactobacillus_equicursoris_(T)_DI70_(AB290830)
OTU_182	Bacteria	Firmicutes	Bacilli	Lactobacillales	NA	NA	Lactobacillus_equicursoris_(T)_DI70_(AB290830)
OTU_93	Bacteria	Firmicutes	Bacilli	Lactobacillales	Streptococcaceae	Lactococcus	Lactococcus_lactis_(T)_NCDO_607T_(AB100802)
OTU_223	Bacteria	Firmicutes	Bacilli	Lactobacillales	Streptococcaceae	Streptococcus	Streptococcus_salivarius_(T)_ATCC_7073_(AY188352)
OTU_217	Bacteria	Firmicutes	Bacilli	Lactobacillales	Lactobacillaceae	Lactobacillus	Lactobacillus_paracasei_(T)_NBRC_15906_(AB181950)
OTU_209	Bacteria	Firmicutes	Bacilli	Lactobacillales	Lactobacillaceae	Lactobacillus	Lactobacillus_equicursoris_(T)_DI70_(AB290830)
OTU_261	Bacteria	Firmicutes	Bacilli	Lactobacillales	Streptococcaceae	Streptococcus	Streptococcus_porcinus_(T)_ATCC_43138_NCTC_10999_(AB002523)
OTU_66	Bacteria	Firmicutes	Bacilli	Lactobacillales	Streptococcaceae	Lactococcus	Lactococcus_lactis_(T)_NCDO_607T_(AB100802)
OTU_117	Bacteria	Firmicutes	Bacilli	Lactobacillales	Streptococcaceae	Streptococcus	Streptococcus_salivarius_(T)_ATCC_7073_(AY188352)
OTU_231	Bacteria	Firmicutes	Bacilli	Lactobacillales	Streptococcaceae	Streptococcus	Streptococcus_salivarius_(T)_ATCC_7073_(AY188352)
OTU_210	Bacteria	Firmicutes	Bacilli	Lactobacillales	Lactobacillaceae	Lactobacillus	Lactobacillus_paracasei_(T)_NBRC_15906_(AB181950)
OTU_118	Bacteria	Firmicutes	Bacilli	Lactobacillales	Streptococcaceae	Lactococcus	Lactococcus_lactis_(T)_NCDO_607T_(AB100802)
OTU_89	Bacteria	Firmicutes	Bacilli	Lactobacillales	Lactobacillaceae	Lactobacillus	Lactobacillus_equicursoris_(T)_DI70_(AB290830)
OTU_103	Bacteria	Firmicutes	Bacilli	Lactobacillales	Streptococcaceae	Lactococcus	NA
OTU_260	Bacteria	Firmicutes	Bacilli	Lactobacillales	Streptococcaceae	Streptococcus	NA
OTU_81	Bacteria	Firmicutes	Bacilli	Lactobacillales	Streptococcaceae	Streptococcus	NA
OTU_143	Bacteria	Firmicutes	Bacilli	Lactobacillales	Lactobacillaceae	Lactobacillus	NA
OTU_161	Bacteria	Firmicutes	Bacilli	Lactobacillales	NA	NA	NA
OTU_246	Bacteria	Firmicutes	Bacilli	Lactobacillales	Lactobacillaceae	Lactobacillus	NA
OTU_140	Bacteria	Firmicutes	Bacilli	Lactobacillales	Streptococcaceae	Lactococcus	NA
OTU_53	Bacteria	Firmicutes	Bacilli	Lactobacillales	Streptococcaceae	Lactococcus	NA
OTU_77	Bacteria	Proteobacteria	Alphaproteobacteria	Sphingomonadales	Sphingomonadaceae	Blastomonas	NA
OTU_83	Bacteria	Proteobacteria	Alphaproteobacteria	Sphingomonadales	Sphingomonadaceae	NA	NA
OTU_91	Bacteria	Firmicutes	Bacilli	Lactobacillales	Lactobacillaceae	Lactobacillus	NA
OTU_224	Bacteria	Firmicutes	Bacilli	Lactobacillales	NA	NA	NA
OTU_156	Bacteria	Firmicutes	Bacilli	Lactobacillales	Streptococcaceae	Lactococcus	NA
OTU_196	Bacteria	Firmicutes	Bacilli	Lactobacillales	Streptococcaceae	Lactococcus	NA
OTU_33	Bacteria	Firmicutes	Bacilli	Lactobacillales	Streptococcaceae	Streptococcus	NA
OTU_80	Bacteria	Firmicutes	Bacilli	Lactobacillales	Streptococcaceae	Streptococcus	NA
OTU_257	Bacteria	Firmicutes	Bacilli	Lactobacillales	Streptococcaceae	Streptococcus	NA
OTU_120	Bacteria	Firmicutes	Bacilli	Lactobacillales	Streptococcaceae	Streptococcus	NA
OTU_107	Bacteria	Firmicutes	Bacilli	Lactobacillales	Lactobacillaceae	Lactobacillus	NA
OTU_152	Bacteria	Firmicutes	Bacilli	Lactobacillales	Streptococcaceae	Lactococcus	NA
OTU_128	Bacteria	Firmicutes	Bacilli	Lactobacillales	Streptococcaceae	Lactococcus	NA
OTU_174	Bacteria	Firmicutes	Bacilli	Lactobacillales	Streptococcaceae	Streptococcus	NA
OTU_252	Bacteria	Firmicutes	Bacilli	Lactobacillales	Streptococcaceae	NA	NA
OTU_166	Bacteria	Firmicutes	Bacilli	Lactobacillales	Streptococcaceae	Streptococcus	NA
OTU_146	Bacteria	Firmicutes	Bacilli	Lactobacillales	Lactobacillaceae	Lactobacillus	NA
OTU_192	Bacteria	Firmicutes	Bacilli	Lactobacillales	Lactobacillaceae	Pediococcus	NA
OTU_97	Bacteria	Proteobacteria	Gammaproteobacteria	NA	NA	NA	NA
OTU_241	Bacteria	Firmicutes	Bacilli	Lactobacillales	Lactobacillaceae	Lactobacillus	NA
OTU_30	Bacteria	Actinobacteria	Actinobacteria	Actinomycetales	Dietziaceae	Dietzia	NA
OTU_157	Bacteria	Firmicutes	Bacilli	Lactobacillales	Lactobacillaceae	Lactobacillus	NA
OTU_50	Bacteria	Firmicutes	Bacilli	Lactobacillales	Streptococcaceae	Streptococcus	NA
OTU_208	Bacteria	Proteobacteria	Gammaproteobacteria	NA	NA	NA	NA
OTU_101	Bacteria	Firmicutes	Bacilli	Lactobacillales	Lactobacillaceae	Lactobacillus	NA
OTU_127	Bacteria	Firmicutes	Bacilli	Lactobacillales	Streptococcaceae	Lactococcus	NA
OTU_139	Bacteria	Firmicutes	Bacilli	Lactobacillales	Lactobacillaceae	Lactobacillus	NA
OTU_131	Bacteria	Firmicutes	Bacilli	Lactobacillales	NA	NA	NA
OTU_71	Bacteria	Firmicutes	Bacilli	Lactobacillales	Streptococcaceae	Lactococcus	NA
OTU_135	Bacteria	Firmicutes	Bacilli	Lactobacillales	Lactobacillaceae	Lactobacillus	NA
OTU_43	Bacteria	Firmicutes	Bacilli	Lactobacillales	NA	NA	NA
OTU_88	Bacteria	Firmicutes	Bacilli	Lactobacillales	Streptococcaceae	NA	NA
OTU_119	Bacteria	Firmicutes	Bacilli	Lactobacillales	NA	NA	NA
OTU_49	Bacteria	Firmicutes	Bacilli	Lactobacillales	NA	NA	NA
OTU_37	Bacteria	Firmicutes	Bacilli	Lactobacillales	Streptococcaceae	NA	NA
OTU_48	Bacteria	Proteobacteria	Gammaproteobacteria	Alteromonadales	NA	NA	NA
OTU_125	Bacteria	Proteobacteria	Gammaproteobacteria	NA	NA	NA	NA
OTU_45	Bacteria	Firmicutes	Bacilli	Lactobacillales	NA	NA	NA
OTU_206	Bacteria	Firmicutes	Bacilli	Lactobacillales	Streptococcaceae	Streptococcus	NA
OTU_164	Bacteria	Bacteroidetes	Bacteroidia	Bacteroidales	NA	NA	NA
OTU_15	Bacteria	NA	NA	NA	NA	NA	NA
OTU_22	Bacteria	NA	NA	NA	NA	NA	NA
OTU_34	NA	NA	NA	NA	NA	NA	NA
OTU_25	Bacteria	NA	NA	NA	NA	NA	NA
OTU_42	Bacteria	Firmicutes	Bacilli	Bacillales	Staphylococcaceae	Macrococcus	NA
OTU_75	Bacteria	NA	NA	NA	NA	NA	NA
OTU_28	Archaea	NA	NA	NA	NA	NA	NA
OTU_70	NA	NA	NA	NA	NA	NA	NA
OTU_46	Bacteria	NA	NA	NA	NA	NA	NA
OTU_232	Bacteria	Firmicutes	Bacilli	Bacillales	Staphylococcaceae	Macrococcus	NA
OTU_178	NA	NA	NA	NA	NA	NA	NA
OTU_57	Bacteria	NA	NA	NA	NA	NA	NA
OTU_78	NA	NA	NA	NA	NA	NA	NA
OTU_61	Bacteria	Firmicutes	Bacilli	Bacillales	Staphylococcaceae	Macrococcus	NA
